# Supplementary material for: Acquired Resistance of Mycobacterium tuberculosis to Bedaquiline
Source: PLoS One. 2014 Jul 10;9(7):e102135. doi: 10.1371/journal.pone.0102135 (PMC4092087; doi:10.1371/journal.pone.0102135)
Supplement: Table S1 — Regulation of the proteome of EH 3.2 and EH 3.6 compared with the parent strain 3.0. The relatively quantified expression of the complete dataset (1455 proteins) is shown. Proteins lacking the Rv number in the list could not be found in M. tuberculosis H37Rv strain, and are referred to other mycobacterial species. (XLS) [file pone.0102135.s003.xls]

## Sheet: quant_iTRAQ
RV number	Gene	Desciption	log2 fold change EH3.6/EH3.0	log2 fold change EH3.2/EH3.0
0	0	hypothetical protein MtubH3_20688 [Mycobacterium tuberculosis H37Ra]	-0.285691	-0.376682
0	0	LexA repressor [Mycobacterium tuberculosis H37Ra]	0.00773185	-0.0377566
0	0	Chain A, Mycobacterium Tuberculosis Antigen 85b With Trehalose	0.109783	0.0704168
0	0	DNA gyrase subunit B [Mycobacterium tuberculosis H37Ra]	0.249937	0.0679737
--	--	hypothetical protein MtubT_10798 [Mycobacterium tuberculosis T85]	0.281678	0.446959
--	--	hypothetical protein MtubT1_11742 [Mycobacterium tuberculosis T17]	0.422405	0.152238
--	--	hypothetical protein MtubT9_02056 [Mycobacterium tuberculosis T92]	0.245867	0.180073
--	--	hypothetical protein MtubT1_05250 [Mycobacterium tuberculosis T17]	0.00449347	-0.0397718
--	--	hypothetical protein MRA_2591 [Mycobacterium tuberculosis H37Ra]	-0.237009	0.085589
--	--	protein-export membrane protein [Mycobacterium tuberculosis T85]	-0.357897	-0.215382
--	--	hypothetical protein MtubCP_13678 [Mycobacterium tuberculosis CPHL_A]	0.322126	0.257464
--	--	polyketide synthase Pks12 [Mycobacterium tuberculosis KZN 605]	-0.279894	-0.14282
Mb0189	Mb0189	lysophospholipase [Mycobacterium bovis AF2122/97]	0.0122104	-0.0812687
Mb0304c	Mb0304c	sulfatase [Mycobacterium bovis AF2122/97]	-0.430751	-0.0816188
Mb0386	secE2	protein transport protein [Mycobacterium bovis AF2122/97]	0.00643848	0.0312604
Mb0784c	adhB	zinc-containing alcohol dehydrogenase NAD dependant ADHB [Mycobacterium bovis AF2122/97]	0.13289	0.0404346
Mb0847c	desA1	acyl-[acyl-carrier protein] desaturase [Mycobacterium bovis AF2122/97]	0.0180835	-0.00835447
Mb0951	pstS3	periplasmic phosphate-binding lipoprotein PSTS3 (PBP-3) (PSTS3) (PHOS1) [Mycobacterium bovis AF2122/97]	-0.0955355	-0.0688239
Mb1152	zwf1	glucose-6-phosphate 1-dehydrogenase [Mycobacterium bovis AF2122/97]	-0.433547	-0.449981
Mb1191c	phhB	pterin-4-alpha-carbinolamine dehydratase [Mycobacterium bovis AF2122/97]	-0.0956078	-0.105473
Mb2464c	nadE	NAD synthetase [Mycobacterium bovis AF2122/97]	0.0879238	-0.0490243
Mb3240	gpm2	acid phosphatase [Mycobacterium bovis AF2122/97]	-0.0995644	-0.0771638
Mb3627c	clpC	ATP-dependent Clp protease ATP-binding subunit CLPC [Mycobacterium bovis AF2122/97]	0.0281347	-0.0882559
Mb3658c	galE1	UDP-glucose 4-epimerase GALE1 (galactowaldenase) (UDP-galactose 4-epimerase) (uridine diphosphate galactose 4-epimerase) (uridine diphospho-galactose 4-epimerase) [Mycobacterium bovis AF2122/97]	0.0774505	0.094862
MRA_3428A	MRA_3428A	hypothetical protein MRA_3428A [Mycobacterium tuberculosis H37Ra]	0.118802	-0.122534
MRA_3747	leuA	2-isopropylmalate synthase [Mycobacterium tuberculosis H37Ra]	0.117851	-0.0411686
MT_0061	rpsR	30S ribosomal protein S18 [Mycobacterium tuberculosis CDC1551]	-0.0316331	0.0546277
MT_0171	MT0171	alcohol dehydrogenase, zinc-containing [Mycobacterium tuberculosis CDC1551]	0.0345351	-0.156869
MT_0185	MT0185	hypothetical protein MT0185 [Mycobacterium tuberculosis CDC1551]	0.0676821	-0.0628436
MT_0367	dnaJ-1	dnaJ protein [Mycobacterium tuberculosis CDC1551]	0.0393422	0.056024
MT_0395	pyrE	orotate phosphoribosyltransferase [Mycobacterium tuberculosis CDC1551]	-0.0805129	-0.233082
MT_0486	cmaC	mycolic acid synthase [Mycobacterium tuberculosis CDC1551]	0.0120845	-0.125409
MT_0508	gpmA	phosphoglyceromutase [Mycobacterium tuberculosis CDC1551]	0.187579	0.115893
MT_0516	MT0516	hypothetical protein MT0516 [Mycobacterium tuberculosis CDC1551]	-0.0669197	-0.198958
MT_0521	MT0521	hypothetical protein MT0521 [Mycobacterium tuberculosis CDC1551]	0.131979	0.413721
MT_0522	MT0522	NAD-dependent epimerase/dehydratase family protein [Mycobacterium tuberculosis CDC1551]	-0.0351398	0.0193832
MT_0663	rpmG	50S ribosomal protein L33 [Mycobacterium tuberculosis CDC1551]	-0.0779348	0.138396
MT_0684	MT0684	ABC transporter, ATP-binding protein [Mycobacterium tuberculosis CDC1551]	-0.0271075	-0.0114276
MT_0704	MT0704	enoyl-CoA hydratase [Mycobacterium tuberculosis CDC1551]	-0.581028	0.0162993
MT_0712	fusA-2	elongation factor G [Mycobacterium tuberculosis CDC1551]	0.0488669	0.00997083
MT_0812	MT0812	phosphoribosylformylglycinamidine synthase subunit PurS [Mycobacterium tuberculosis CDC1551]	-0.0860353	-0.0378971
MT_0959	pstS-2	phosphate ABC transporter, phosphate-binding protein [Mycobacterium tuberculosis CDC1551]	-0.0318392	0.0207626
MT_1023	moeA-2	molybdopterin biosynthesis protein MoeA [Mycobacterium tuberculosis CDC1551]	0.00714548	-0.0960951
MT_1108	MT1108	cysteine synthase/cystathionine beta-synthase family protein [Mycobacterium tuberculosis CDC1551]	-0.0651093	-0.0814704
MT_1190	MT1190	hypothetical protein MT1190 [Mycobacterium tuberculosis CDC1551]	-0.0582892	-0.0897521
MT_1240	dapE	dipeptidase [Mycobacterium tuberculosis CDC1551]	-0.158971	-0.128352
MT_1286	kgd	alpha-ketoglutarate decarboxylase [Mycobacterium tuberculosis CDC1551]	0.0754619	0.0731857
MT_1452	rpe	ribulose-phosphate 3-epimerase [Mycobacterium tuberculosis CDC1551]	-0.0108086	-0.00692536
MT_1517	trx-2	thioredoxin [Mycobacterium tuberculosis CDC1551]	0.136329	0.0354797
MT_1534	MT1534	hypothetical protein MT1534 [Mycobacterium tuberculosis CDC1551]	0.150267	-0.0245637
MT_1636	hisC-1	histidinol-phosphate aminotransferase [Mycobacterium tuberculosis CDC1551]	-0.186488	-0.158994
MT_1676	MT1676	hypothetical protein MT1676 [Mycobacterium tuberculosis CDC1551]	-0.00949648	-0.210317
MT_1772	gabD2	succinic semialdehyde dehydrogenase [Mycobacterium tuberculosis CDC1551]	-0.0392304	0.00263704
MT_1833	MT1833	FtsK/SpoIIIE family protein [Mycobacterium tuberculosis CDC1551]	-0.160833	-0.330117
MT_2162	MT2162	hypothetical protein MT2162 [Mycobacterium tuberculosis CDC1551]	-0.368025	-0.0051113
MT_2199	MT2199	hypothetical protein MT2199 [Mycobacterium tuberculosis CDC1551]	0.100568	-0.120085
MT_2311	MT2311	alkyl-dihydroxyacetonephosphate synthase, putative [Mycobacterium tuberculosis CDC1551]	-0.0869807	-0.07604
MT_2397	cysK	cysteine synthase [Mycobacterium tuberculosis CDC1551]	0.124027	0.124605
MT_2489	MT2489	hypothetical protein MT2489 [Mycobacterium tuberculosis CDC1551]	-0.626777	-0.494618
MT_2536	clpP	ATP-dependent Clp protease proteolytic subunit [Mycobacterium tuberculosis CDC1551]	-0.17604	0.0368701
MT_2542	pepN	aminopeptidase N [Mycobacterium tuberculosis CDC1551]	-0.0626507	0.103691
MT_2606	MT2606	hypothetical protein MT2606 [Mycobacterium tuberculosis CDC1551]	-0.256359	0.112958
MT_2625	MT2625	hypothetical protein MT2625 [Mycobacterium tuberculosis CDC1551]	-0.0869486	0.0378161
MT_2741	MT2741	hypothetical protein MT2741 [Mycobacterium tuberculosis CDC1551]	0.193277	0.244203
MT_2766	MT2766	potassium uptake protein, putative [Mycobacterium tuberculosis CDC1551]	0.0712713	-0.0425662
MT_2815	MT2815	cytoplasmic protein, 35 kDa [Mycobacterium tuberculosis CDC1551]	-0.0443156	-0.032804
MT_2922	MT2922	mycothione/glutathione reductase [Mycobacterium tuberculosis CDC1551]	0.0164987	-0.453932
MT_2990	MT2990	chromosome segregation SMC protein, putative [Mycobacterium tuberculosis CDC1551]	-0.0104416	0.158176
MT_3052.2	rpmB	50S ribosomal protein L28 [Mycobacterium tuberculosis CDC1551]	-0.0187901	-0.0034047
MT_3070	gltX	glutamyl-tRNA synthetase [Mycobacterium tuberculosis CDC1551]	-0.162533	-0.0476555
MT_3074	serA	D-3-phosphoglycerate dehydrogenase [Mycobacterium tuberculosis CDC1551]	0.0122037	0.0326997
MT_3133	nrdF2	ribonucleotide-diphosphate reductase subunit beta [Mycobacterium tuberculosis CDC1551]	-0.268701	0.126367
MT_3298	MT3298	alpha/beta fold family hydrolase [Mycobacterium tuberculosis CDC1551]	-0.00687578	-0.391451
MT_3364	mpg1	mannose-1-phosphate guanyltransferase [Mycobacterium tuberculosis CDC1551]	-0.0514208	0.21029
MT_3404	MT3404	Ama/HipO/HyuC family hydrolase [Mycobacterium tuberculosis CDC1551]	-0.199895	-0.0539388
MT_3712.1	folB	dihydroneopterin aldolase [Mycobacterium tuberculosis CDC1551]	-0.00164861	0.311485
MT_3784	pon1	penicillin-binding protein 1 [Mycobacterium tuberculosis CDC1551]	-0.665748	-0.260928
MT_3825	MT3825	hypothetical protein MT3825 [Mycobacterium tuberculosis CDC1551]	0.0197467	0.00478651
MT_3906	pccB-5	propionyl-CoA carboxylase, beta subunit [Mycobacterium tuberculosis CDC1551]	-0.203642	-0.00349398
MT_4026	pcnB	polyA polymerase [Mycobacterium tuberculosis CDC1551]	0.0277375	-0.0401119
MT_4034	MT4034	N-acetymuramyl-L-alanine amidase-related protein [Mycobacterium tuberculosis CDC1551]	-0.4037	-0.387635
MT_4036	MT4036	ParB family protein [Mycobacterium tuberculosis CDC1551]	0.0884816	0.0606283
Rv0001	dnaA	DnaA (Fragment)	0.0352204	0.153132
Rv0002	dnaN	DNA polymerase III subunit beta (EC 2.7.7.7)	-0.0259618	0.0616773
Rv0003	RecF	DNA replication and repair protein RecF	-0.242854	0.109913
RV0006	gyrA	DNA gyrase A (Fragment)	0.131827	-0.0455045
RV0006	gyrA	DNA gyrase A (Fragment)	0.160345	0.220861
RV0007	RV0007	Uncharacterized protein	0.0102629	-0.0722994
Rv0008c	Rv0008c	Cell wall synthesis protein CwsA (Cell wall synthesis and cell shape protein A)	-0.0864838	-0.102465
Rv0009	ppiA	Peptidyl-prolyl cis-trans isomerase (EC 5.2.1.8)	-0.039964	-0.102281
Rv0011c	Rv0011c	Cell division protein CrgA	-0.0320645	-0.242048
Rv0014c	pknB	Serine/threonine-protein kinase pknB	0.0331479	-0.126826
RV0015c	RV0015c	Serine/threonine protein kinase	-0.0705699	-0.0334066
RV0016c	RV0016c	Penicillin-binding protein A	-0.355755	0.895567
Rv0018c	Rv0018c	PP2C-family Ser/Thr phosphatase	-0.00946037	0.0519038
Rv0020c	Rv0020c	Uncharacterized protein	0.0985541	0.0739655
Rv0029	Rv0029	Uncharacterized protein	-0.208902	0.0622362
Rv0036c	Rv0036c	Uncharacterized protein	-0.182081	-0.0328807
Rv0041	leuS	Leucine--tRNA ligase (EC 6.1.1.4) (Leucyl-tRNA synthetase)	-0.0401297	0.0979161
Rv0042c	Rv0042c	Transcriptional regulator, marR-family	-0.379769	-0.00341705
Rv0044c	Rv0044c	Oxidoreductase	0.326997	0.0114857
Rv0046c	Rv0046c	Inositol-3-phosphate synthase	-0.0426633	0.015442
Rv0047c	Rv0047c	Uncharacterized protein	0.147659	-0.108393
Rv0053	rpsF	30S ribosomal protein S6	0.104919	0.177264
Rv0054	ssb	Single-stranded DNA-binding protein	-0.0359691	-0.124727
Rv0056	rplI	50S ribosomal protein L9	0.055354	-0.0104316
RV0060	RV0060	Uncharacterized protein	0.0571407	-0.0269718
RV0064A	RV0064A	Antitoxin	0.806079	0.743444
Rv0066c	icd2	Isocitrate dehydrogenase, NADP-dependent	0.13401	0.00878194
Rv0068	Rv0068	Oxidoreductase	0.264264	0.199212
RV0069c	RV0069c	L-serine dehydratase (EC 4.2.1.17)	0.447132	0.068818
Rv0073	Rv0073	ABC transporter ATP-binding protein	-0.0573235	-0.0800544
RV0074	RV0074	Uncharacterized protein	0.0533788	-0.0433917
Rv0075	Rv0075	Cystathionine beta-lyase	-0.141417	-0.219799
Rv0077c	Rv0077c	Oxidoreductase	0.227319	0.533124
RV0078A	RV0078A	Uncharacterized protein	0.0558878	-0.484179
RV0088	RV0088	Uncharacterized protein	-0.087836	-0.0981694
Rv0107c	Rv0107c	HAD ATPase, P-type, family IC	-0.0151651	0.110191
Rv0108c	Rv0108c	Uncharacterized protein	0.0100437	0.25034
Rv0117	oxyS	Oxidative stress response regulatory protein oxyS	-0.396822	0.0538403
Rv0118c	--	Oxalyl-CoA decarboxylase	-0.0160691	0.51684
RV0119	RV0119	Uncharacterized protein	-0.228614	0.0496239
Rv0120c	fusA2	Elongation factor G-like protein	-0.0544702	-0.0322621
RV0123	RV0123	Uncharacterized protein	0.032593	-0.0626174
RV0125	RV0125	Serine protease pepA	0.0114146	-0.089259
RV0126	RV0126	Trehalose synthase	0.213965	0.016132
Rv0127	Rv0127	Uncharacterized protein	-0.00582122	0.0435974
RV0129c	RV0129c	Antigen 85-C	-0.102929	-0.225566
Rv0131c	fadE1	Acyl-CoA dehydrogenase	0.0338588	-0.105683
Rv0134	ephF	Epoxide hydrolase ephF	-0.0205913	0.0352814
Rv0136	cyp138	Cytochrome P450 138 cyp138	0.0521226	0.0939754
Rv0137c	msrA	Peptide methionine sulfoxide reductase MsrA (Protein-methionine-S-oxide reductase) (EC 1.8.4.11) (Peptide-methionine (S)-S-oxide reductase)	-0.352896	0.262535
RV0144	RV0144	Transcriptional regulator, tetR-family	0.0811602	-0.241673
Rv0147	Rv0147	Aldehyde dehydrogenase	0.35033	0.196919
Rv0148	Rv0148	Oxidoreductase	0.181266	0.0998179
Rv0154c	fadE2	Acyl-CoA dehydrogenase	-0.26138	-0.185307
Rv0155	pntAa	NAD(P)(+) transhydrogenase (AB-specific), alpha subunit	-0.0299328	-0.055126
Rv0157	pntB	NAD(P) transhydrogenase subunit beta (EC 1.6.1.2) (Nicotinamide nucleotide transhydrogenase subunit beta)	-0.0136509	-0.0228686
Rv0163	Rv0163	Acyl-CoA thioester hydrolase	-0.883966	0.00386562
RV0164	RV0164	Uncharacterized protein	0.0584782	0.0815376
RV0165c	RV0165c	Transcriptional regulator, gntR-family	0.239853	0.0197479
Rv0166	Rv0166	Fatty-acyl-CoA synthase	0.248063	0.333618
Rv0167	Rv0167	ABC transporter permease	0.0263849	0.122296
Rv0168	Rv0168	ABC transporter permease	-0.0226816	0.128313
RV0169	RV0169	Virulence factor Mce family protein	-0.0821282	0.200073
RV0170	RV0170	Virulence factor Mce family protein	-0.0172348	-0.0249909
RV0171	RV0171	Virulence factor Mce family protein	-0.0113345	-0.00205695
Rv0172	mce1D	Virulence factor Mce family protein	-0.186621	-0.253491
Rv0173	Rv0173	Virulence factor Mce family protein	-0.166119	-0.0428838
RV0174	RV0174	Virulence factor Mce family protein	-0.119939	0.11957
RV0175	RV0175	MCE-associated membrane protein	0.126814	-0.0660879
Rv0180c	Rv0180c	YhgE/Pip domain-containing protein	-0.109004	-0.0937727
RV0187	RV0187	Methyltransferase	-0.265603	0.0548122
Rv0189c	Rv0189c	Dihydroxy-acid dehydratase (DAD) (EC 4.2.1.9)	-0.269297	0.0348892
Rv0190	Rv0190	Regulated in copper repressor (Uncharacterized protein)	-0.00392477	-0.0827044
RV0198c	RV0198c	Endopeptidase	-0.210409	-0.56808
RV0199	RV0199	Uncharacterized protein	-0.217967	-0.0359049
Rv0676c	mmpL5	Transmembrane transporter mmpL5	2.56476	1.17112
RV0207c	RV0207c	Uncharacterized protein	0.22077	0.167157
Rv0211	pckA	Phosphoenolpyruvate carboxykinase [GTP] (PEP carboxykinase) (PEPCK) (EC 4.1.1.32) (Phosphoenolpyruvate carboxylase)	-0.16898	0.0257955
Rv0222	echA1	Enoyl-CoA hydratase	0.00680402	0.0095609
Rv0227c	Rv0227c	Uncharacterized protein	-0.0436703	0.0277593
Rv0231	fadE4	Acyl-CoA dehydrogenase	0.0544323	0.440544
Rv0232	Rv0232	Transcriptional regulator, tetR/acrR-family	-0.237803	-0.453932
RV0234c	RV0234c	Succinate-semialdehyde dehydrogenase [NADP+] 1	-0.0302827	-0.0323054
RV0237	RV0237	Beta-glucosidase	-0.104741	-0.229318
RV0238	RV0238	Transcriptional regulator, tetR-family	0.171149	-0.143139
Rv0241c	Rv0241c	Uncharacterized protein	0.0905133	0.114866
Rv0242c	fabG	3-oxoacyl-[acyl-carrier protein] reductase	0.0919881	0.144164
Rv0243	fadA2	Acetyl-CoA C-acetyltransferase	0.111669	0.121628
Rv0244c	fadE5	Acyl-CoA dehydrogenase fadE5	-0.0484816	-0.0676489
Rv0247c	Rv0247c	Succinate dehydrogenase and fumarate reductase iron-sulfur protein	-0.259682	-0.0529379
Rv0248c	sdhA	Succinate dehydrogenase flavoprotein subunit	0.0767987	0.0374211
Rv0250c	Rv0250c	Uncharacterized protein	-0.128723	-0.243854
Rv0251c	hsp	Heat shock protein hsp	0.239259	0.213123
RV0255c	cobQ	Cobyric acid synthase	0.0895121	0.14261
Rv0270	fadD2	Fatty-acyl-CoA synthase	0.0644626	-0.00581577
Rv0271c	fadE6	Acyl-CoA dehydrogenase fadE6	0.221893	0.266551
Rv0272c	Rv0272c	Uncharacterized protein	-0.087571	0.156817
RV0280	RV0280	PPE family protein	0.0671248	0.303244
RV0281	RV0281	Uncharacterized protein	-0.0523115	0.0620955
Rv0282	Rv0282	ESX-3 secretion system protein EccA3	0.0203853	-0.0149748
Rv0283	Rv0283	ESX-3 secretion system protein eccB3	0.0629026	0.0664896
Rv0284	Rv0284	ESX-3 secretion system protein eccC3	-0.0221537	-0.0328085
Rv0287	esxG	Esat-6 like protein esxG	-0.240879	-0.00049957
Rv0288	Rv0288	ESAT-6-like protein esxH	-0.305429	-0.338916
Rv0290	Rv0290	ESX-3 secretion system protein eccD3	0.142573	-0.0838427
RV0291	RV0291	Type VII secretion-associated serine protease mycosin	0.393027	1.00967
RV0292	RV0292	ESX-3 secretion system protein EccE3	-0.465515	-0.25271
RV0295c	RV0295c	Uncharacterized protein	0.00609845	0.331304
Rv0298	Rv0298	Antitoxin	-0.219483	0.139693
Rv0300	Rv0300	Antitoxin	-0.886372	0.00966541
Rv0307c	Rv0307c	Uncharacterized protein	-0.145558	-0.222164
Rv0308	Rv0308	Uncharacterized protein	-0.13837	-0.104727
Rv0309	Rv0309	Uncharacterized protein	0.0575397	0.0310717
RV0314c	RV0314c	Uncharacterized protein	0.245215	0.279749
RV0315	RV0315	Uncharacterized protein	-0.301548	0.0630768
Rv0331	Rv0331	Oxidoreductase	0.267481	0.00141882
Rv0332	Rv0332	Uncharacterized protein	0.190445	0.238006
Rv0333	Rv0333	Uncharacterized protein	0.102445	0.0161407
Rv0334	rmlA	Glucose-1-phosphate thymidylyltransferase (EC 2.7.7.24)	0.136813	-0.0264874
Rv0338c	--	Oxidoreductase	0.109589	0.104576
Rv1183	mmpL10	Transmembrane transporter mmpL10	-0.0443006	-0.388055
Rv0206c	mmpL3	Transmembrane transporter mmpL3	-0.0466851	-0.0108736
RV0346c	RV0346c	L-asparagine permease 2	-0.348333	-0.604963
Rv0347	Rv0347	Uncharacterized protein	-0.234699	-0.0662323
Rv0348	Rv0348	Transcriptional regulator	0.243258	-0.183737
Rv0350	Rv0350	Chaperone protein DnaK (HSP70) (Heat shock 70 kDa protein) (Heat shock protein 70)	0.155172	-0.0200281
Rv0351	--	Protein GrpE (HSP-70 cofactor)	-0.228141	-0.156821
Rv0356c	Rv0356c	Uncharacterized protein	0.0864232	-0.0840461
Rv0357c	purA	Adenylosuccinate synthetase (AMPSase) (AdSS) (EC 6.3.4.4) (IMP--aspartate ligase)	0.045635	-0.0401893
RV0360c	RV0360c	Uncharacterized protein	0.0954248	-0.0586391
Rv0361	Rv0361	Uncharacterized protein	-0.0399019	0.198108
Rv0363c	fba	Fructose-bisphosphate aldolase	0.0191503	-0.0986135
Rv0364	Rv0364	Membrane-associated protein	0.054599	0.323343
Rv0383c	Rv0383c	Uncharacterized protein	0.0479459	0.0687233
Rv0384c	clpB	Chaperone ClpB	0.0271148	0.0741498
RV0386	RV0386	Transcriptional regulator, luxR/uhpA-family	0.480629	0.219311
Rv0389	purT	Phosphoribosylglycinamide formyltransferase 2	-0.123018	-0.101893
Rv0390	Rv0390	Uncharacterized protein	0.0583925	0.0226303
Rv0391	metZ	O-succinylhomoserine sulfhydrylase	0.102749	-0.00487801
Rv0392c	ndhA	NADH dehydrogenase	-0.0771635	-0.0273262
Rv0394c	Rv0394c	Secreted protein	0.299786	0.015442
Rv0400c	fadE7	Glutaryl-CoA dehydrogenase	0.140848	-0.0225259
RV0410c	RV0410c	Serine/threonine protein kinase	0.250255	-0.0663491
RV0414c	thiE	Thiamine-phosphate synthase (TP synthase) (TPS) (EC 2.5.1.3) (Thiamine-phosphate pyrophosphorylase)	-0.236855	-0.114909
Rv0418	Rv0418	Aminopeptidase	0.201232	0.251564
Rv0419	Rv0419	Aminopeptidase	0.498241	0.0240637
RV0423c	thiC	Phosphomethylpyrimidine synthase (EC 4.1.99.17) (Hydroxymethylpyrimidine phosphate synthase) (Thiamine biosynthesis protein ThiC)	-0.0650233	0.138804
RV0424c	RV0424c	Uncharacterized protein	0.101535	0.0168825
RV0425c	RV0425c	HAD ATPase, P-type, family IC	-0.30704	0.104853
Rv0426c	Rv0426c	Transmembrane protein	-0.0618874	-0.0872111
RV0427c	RV0427c	Exodeoxyribonuclease III (Xth)	0.223733	0.151996
Rv0428c	Rv0428c	Uncharacterized protein	-0.0405413	0.151439
Rv0429c	--	Peptide deformylase (PDF) (EC 3.5.1.88) (Polypeptide deformylase)	0.436038	-0.482142
RV0431	RV0431	Uncharacterized protein	-0.105564	-0.199623
RV0432	RV0432	Superoxide dismutase [Cu-Zn] (EC 1.15.1.1)	0.022549	-0.254712
Rv0433	Rv0433	Carboxylate-amine ligase RV0433 (EC 6.3.-.-)	-0.0564812	0.0661513
RV0435c	RV0435c	Transitional endoplasmic reticulum ATPase	-0.0507893	0.0405642
Rv0437c	psd	Phosphatidylserine decarboxylase proenzyme (EC 4.1.1.65)	-0.478888	-0.306166
Rv0439c	Rv0439c	Oxidoreductase	0.396694	-0.0442952
Rv0440	groEL	60 kDa chaperonin (GroEL protein) (Protein Cpn60)	0.0392438	0.0123014
RV0441c	RV0441c	Uncharacterized protein	0.0978871	1.04257
Rv0443	Rv0443	Uncharacterized protein	0.376924	0.0389121
Rv0444c	Rv0444c	Anti-sigma-K factor rskA	-0.173827	0.123492
RV0445c	RV0445c	RNA polymerase sigma factor sigK	0.18257	0.409413
RV0445c	RV0445c	RNA polymerase sigma factor sigK	0.031874	0.130365
Rv0455c	Rv0455c	Uncharacterized protein	1.73431	0.4433
Rv0456c	echA2	Enoyl-CoA hydratase	0.0344206	0.111611
Rv0458	Rv0458	Aldehyde dehydrogenase (NAD+)	0.037381	-0.0371066
Rv0461	Rv0461	Uncharacterized protein	-0.284648	-0.032921
Rv0462	lpd	Dihydrolipoyl dehydrogenase (EC 1.8.1.4)	0.161044	0.103083
Rv0464c	Rv0464c	Alkylhydroperoxidase AhpD family core domain-containing protein	0.112949	0.0266093
Rv0466	Rv0466	Uncharacterized protein	0.0622248	0.0506932
Rv0468	Rv0468	3-hydroxybutyryl-CoA dehydrogenase	-0.0821457	0.1706
RV0472c	RV0472c	Transcriptional regulator, tetR-family	0.00355968	0.0705835
Rv0474	Rv0474	Transcriptional regulator	-0.551918	-0.123748
Rv0475	hbhA	Heparin-binding hemagglutinin	-0.0157902	-0.251944
Rv0476	Rv0476	Uncharacterized protein	-0.000344778	0.0240637
Rv0478	deoC	Deoxyribose-phosphate aldolase (DERA) (EC 4.1.2.4) (2-deoxy-D-ribose 5-phosphate aldolase) (Phosphodeoxyriboaldolase)	-0.168634	-0.0553709
RV0479c	RV0479c	Uncharacterized protein	-0.0413908	-0.11968
Rv0484c	Rv0484c	Oxidoreductase	0.0773958	0.145254
RV0491	RV0491	Sensory transduction protein regX3	0.0608929	0.0411541
RV0492c	RV0492c	Oxidoreductase	-0.0895633	0.111328
RV0493c	RV0493c	Uncharacterized protein	-0.0987638	0.0397376
Rv0497	Rv0497	Uncharacterized protein	0.011337	0.0306113
RV0500	RV0500	Pyrroline-5-carboxylate reductase (EC 1.5.1.2)	0.182682	0.117452
RV0502	RV0502	Uncharacterized protein	0.0126292	-0.240978
Rv0503c	cmaA2	Cyclopropane mycolic acid synthase 2	0.15382	0.0949517
Rv0504c	Rv0504c	UPF0336 protein RV0504c	-0.227462	-0.157318
RV0505c	RV0505c	HAD hydrolase, family IB	0.238449	0.152029
RV0511	RV0511	Uroporphyrinogen III methyltransferase/synthase	0.210182	0.244789
Rv0516c	Rv0516c	Anti-anti-sigma factor	0.289162	0.114305
Rv0518	Rv0518	Uncharacterized protein	-0.173205	-0.380032
Rv0523c	Rv0523c	Deazaflavin-dependent nitroreductase	0.0347735	0.157386
Rv0524	hemL	Glutamate-1-semialdehyde 2,1-aminomutase (GSA) (EC 5.4.3.8) (Glutamate-1-semialdehyde aminotransferase)	-0.0163361	0.0907326
Rv0525	Rv0525	Phosphoglycerate mutase	-0.0830925	-0.154903
RV0530	RV0530	Uncharacterized protein	-0.199764	-0.0149777
RV0533c	fabH	3-oxoacyl-[acyl-carrier-protein] synthase 3 (EC 2.3.1.180) (3-oxoacyl-[acyl-carrier-protein] synthase III) (Beta-ketoacyl-ACP synthase III)	-0.106461	-0.0596744
Rv0543c	Rv0543c	Uncharacterized protein	-0.208902	0.330146
Rv0547c	Rv0547c	Oxidoreductase	0.00152048	0.100943
RV0548c	RV0548c	1,4-Dihydroxy-2-naphthoyl-CoA synthase	-0.0171836	0.220011
RV0553	menC	o-succinylbenzoate synthase (OSB synthase) (OSBS) (EC 4.2.1.113) (4-(2'-carboxyphenyl)-4-oxybutyric acid synthase) (o-succinylbenzoic acid synthase)	0.068368	-0.025901
Rv0554	bpoC	Peroxiredoxin	0.153003	-0.0272424
RV0558	ubiE	Demethylmenaquinone methyltransferase (EC 2.1.1.163) (Menaquinone biosynthesis methyltransferase ubiE)	-0.00819759	-0.220144
Rv0559c	Rv0559c	Uncharacterized protein	2.46968	0.955089
Rv0562	grcC1	Heptaprenyl diphosphate synthase	-0.0318337	-0.00842828
RV0564c	gpsA	Glycerol-3-phosphate dehydrogenase [NAD(P)+] (EC 1.1.1.94) (NAD(P)H-dependent glycerol-3-phosphate dehydrogenase)	0.111472	0.159447
Rv0565c	Rv0565c	Monooxygenase	-0.364591	-0.342606
Rv0566c	Rv0566c	UPF0234 protein RV0566c	-0.0323768	0.0631429
RV0568	RV0568	Cytochrome P450 135B1 cyp135B1	-0.443899	-0.634372
Rv0576	Rv0576	Transcriptional regulator, arsR-family	-0.0499736	-0.0164442
Rv0577	TB27.3	Antigen Cfp30B	-0.382584	-0.0651452
Rv0580c	Rv0580c	Uncharacterized protein	0.101585	0.0461214
RV0583c	RV0583c	Lipoprotein lpqN	-0.359568	-0.086051
Rv0599c	Rv0599c	Antitoxin	-0.194736	-0.0729037
RV0603	RV0603	Uncharacterized protein	0.413715	1.19096
RV0613c	RV0613c	Uncharacterized protein	-0.54772	-0.00100611
Rv0632c	echA3	Enoyl-CoA hydratase	-0.0357676	0.000799272
RV0634A	RV0634A	Uncharacterized protein	-0.126388	-0.0132231
RV0634c	RV0634c	Hydroxyacylglutathione hydrolase	-0.0406967	-0.00495206
Rv0635	Rv0635	UPF0336 protein RV0635	0.0871132	0.0772816
Rv0636	Rv0636	Uncharacterized protein	0.0923644	-0.00949918
Rv0637	Rv0637	UPF0336 protein RV0637	0.0356412	0.0966721
RV0638	secE	Protein translocase subunit SecE	-0.326167	0.0419889
Rv0639	nusG	Transcription termination/antitermination protein nusG	0.126145	-0.0168807
Rv0640	rplK	50S ribosomal protein L11	0.131994	0.00764708
Rv0641	--	50S ribosomal protein L1	0.0878518	0.0803218
Rv0643c	mmaA3	Methoxy mycolic acid synthase MmaA3	0.0501165	0.0905617
Rv0644c	mmaA2	Cyclopropane mycolic acid synthase MmaA2	-0.0578209	-0.0923631
Rv0645c	mmaA1	Mycolic acid methyltransferase MmaA1	-0.207023	-0.234971
RV0647c	RV0647c	Uncharacterized protein	0.0680848	0.0605841
Rv0651	rplJ	50S ribosomal protein L10	0.122264	0.121923
Rv0652	rplL	50S ribosomal protein L7/L12	-0.0690335	-0.023977
Rv0663	Rv0663	Arylsulfatase	0.0459568	-0.118114
RV0667	rpoB	RNA polymerase beta subunit (Fragment)	0.0795085	-0.0418912
RV0667	rpoB	RNA polymerase beta subunit (Fragment)	0.292357	0.350855
RV0667	rpoB	RNA polymerase beta subunit (Fragment)	0.0869279	0.00920186
Rv0668	rpoC	DNA-directed RNA polymerase subunit beta' (RNAP subunit beta') (EC 2.7.7.6) (RNA polymerase subunit beta') (Transcriptase subunit beta')	0.0189704	-0.0208213
RV0669c	RV0669c	Hydrolase	-0.2514	0.0144276
Rv0670	end	Probable endonuclease 4 (EC 3.1.21.2) (Endodeoxyribonuclease IV) (Endonuclease IV)	0.0457333	-0.0740275
RV1877	RV1877	Drug:H+ antiporter-2 (14 Spanner) (DHA2) family drug resistance MFS transporter	0.292357	0.0761217
Rv0677c	mmpS5	Membrane protein mmpS5	4.22606	2.20543
Rv0678	Rv0678	Uncharacterized protein	-0.37087	1.76134
Rv0681	Rv0681	Uncharacterized protein	-0.280641	-0.236014
RV0682	rpsL	30S ribosomal protein S12	0.0775047	0.0149631
Rv0683	rpsG	30S ribosomal protein S7	0.0625563	0.0816111
Rv0685	Rv0685	Elongation factor Tu (EF-Tu)	0.0754365	-0.0510585
Rv0686	Rv0686	Membrane protein	-0.0153836	-0.0408234
Rv0688	Rv0688	Oxidoreductase	0.116177	0.049563
Rv0700	rpsJ	30S ribosomal protein S10	0.0669854	0.0355635
Rv0701	rplC	50S ribosomal protein L3	0.083048	0.0747421
Rv0702	rplD	50S ribosomal protein L4	-0.060194	0.118483
Rv0703	rplW	50S ribosomal protein L23	0.140617	0.157592
Rv0704	rplB	50S ribosomal protein L2	-0.0243055	-0.0720018
Rv0705	rpsS	30S ribosomal protein S19	-0.0669955	-0.100547
Rv0706	rplV	50S ribosomal protein L22	-0.274595	-0.0247899
Rv0707	rpsC	30S ribosomal protein S3	0.114457	0.096756
RV0708	rplP	50S ribosomal protein L16	0.0969782	0.111547
Rv0709	rpmC	50S ribosomal protein L29	-0.0701834	-0.0508795
RV0710	rpsQ	30S ribosomal protein S17	0.0469156	0.0301621
Rv0714	rplN	50S ribosomal protein L14	-0.0254721	-0.0103104
Rv0715	rplX	50S ribosomal protein L24	-0.0859519	0.0024943
Rv0716	rplE	50S ribosomal protein L5	0.0439416	0.0680329
RV0717	rpsZ	30S ribosomal protein S14 type Z	0.117834	-0.115735
Rv0718	rpsH	30S ribosomal protein S8	0.0745787	0.0922164
Rv0719	rplF	50S ribosomal protein L6	-0.0774449	0.0369973
Rv0720	rplR	50S ribosomal protein L18	0.0604748	0.130246
Rv0721	rpsE	30S ribosomal protein S5	0.079584	0.0501451
Rv0722	rpmD	50S ribosomal protein L30	0.114669	-0.0595451
Rv0723	--	50S ribosomal protein L15	-0.0882144	0.101772
RV0724	RV0724	Signal peptide peptidase SppA, 67K type	-0.0306352	-0.11258
RV0730	RV0730	Uncharacterized protein	0.0237636	-0.00902723
RV0731c	RV0731c	Uncharacterized protein	-0.0912858	-0.0951623
Rv0732	secY	Protein translocase subunit SecY	-0.022542	0.0836066
Rv0733	adk	Adenylate kinase (AK) (EC 2.7.4.3) (ATP-AMP transphosphorylase) (ATP:AMP phosphotransferase) (Adenylate monophosphate kinase)	0.00163154	-0.0688667
RV0734	RV0734	Methionine aminopeptidase (EC 3.4.11.18)	-0.0187066	0.0269262
RV0735	RV0735	RNA polymerase sigma factor	0.744419	0.575693
Rv0738	Rv0738	Uncharacterized protein	0.0153953	-0.0944962
Rv0748	Rv0748	Antitoxin	-0.565253	-0.315673
Rv0751c	mmsB	3-hydroxyisobutyrate dehydrogenase	-0.237869	-0.544668
Rv0753c	mmsA	Methylmalonate-semialdehyde dehydrogenase (Acylating)	6.18573e-05	-0.327496
Rv0756c	Rv0756c	Uncharacterized protein	-0.33055	-0.267881
Rv0757	Rv0757	Two-component system, OmpR family, response regulator	0.128822	0.0172084
Rv0758	Rv0758	Two-component system, OmpR family, sensor kinase	-0.160183	0.0721579
Rv0769	Rv0769	3-oxoacyl-[acyl-carrier protein] reductase	0.410287	0.0863811
Rv0772	purD	Phosphoribosylamine--glycine ligase (EC 6.3.4.13) (GARS) (Glycinamide ribonucleotide synthetase) (Phosphoribosylglycinamide synthetase)	-0.276355	-0.0383999
Rv0777	purB	Adenylosuccinate lyase	-0.0833079	-0.14449
Rv0780	hemH	Phosphoribosylaminoimidazole-succinocarboxamide synthase (EC 6.3.2.6) (SAICAR synthetase)	0.204545	0.275502
Rv0782	Rv0782	Oligopeptidase B	-0.267939	-0.0185033
RV0785	RV0785	KsdD-like steroid dehydrogenase	0.141063	0.251564
Rv0788	purQ	Phosphoribosylformylglycinamidine synthase 1 (EC 6.3.5.3) (Phosphoribosylformylglycinamidine synthase I)	0.0708116	0.121438
Rv0791c	Rv0791c	Uncharacterized protein	-0.179094	-0.0166192
RV0795 RV1370c RV1757c RV1763 RV2105 RV2168c RV2278 RV2354 RV2480c RV2648 RV2815c RV3184 RV3186 RV3325 RV3381c RV3474	RV0795 RV1370c RV1757c RV1763 RV2105 RV2168c RV2278 RV2354 RV2480c RV2648 RV2815c RV3184 RV3186 RV3325 RV3381c RV3474	Transposase	-0.0359687	-0.106294
RV0795 RV1370c RV1757c RV1763 RV2105 RV2168c RV2278 RV2354 RV2480c RV2648 RV2815c RV3184 RV3186 RV3325 RV3381c RV3474	RV0795 RV1370c RV1757c RV1763 RV2105 RV2168c RV2278 RV2354 RV2480c RV2648 RV2815c RV3184 RV3186 RV3325 RV3381c RV3474	Transposase	0.197828	-0.181946
Rv0798c	Rv0798c	Antigen cfp29	-0.00533428	0.1653
Rv0800	Rv0800	Probable M18 family aminopeptidase 2 (EC 3.4.11.-)	0.099104	-0.109434
Rv0801	Rv0801	Uncharacterized protein	0.08386	0.117272
Rv0802c	Rv0802c	Uncharacterized protein	-0.272006	-0.368702
RV0803	purL	Phosphoribosylformylglycinamidine synthase 2 (EC 6.3.5.3) (Phosphoribosylformylglycinamidine synthase II)	-0.0271291	-0.0122301
Rv0809	purM	Phosphoribosylformylglycinamidine cyclo-ligase (EC 6.3.3.1)	-0.0092658	-0.0382585
Rv0810c	Rv0810c	Uncharacterized protein	-0.244357	-0.11325
Rv0811c	Rv0811c	Folate-binding protein YgfZ	-0.0490062	-0.212163
Rv0818	Rv0818	Two-component system, OmpR family, response regulator	0.0762452	0.0619879
Rv0820	--	Phosphate import ATP-binding protein PstB 1	0.07333	-0.00780437
Rv0821c	phoY2	Phosphate-specific transport system accessory protein PhoU	-0.223901	-0.0721857
RV0830	RV0830	Uncharacterized protein	-0.516595	-0.527841
Rv0831c	Rv0831c	Uncharacterized protein	0.113361	0.0885645
Rv0844c	narL	Two-component system, NarL family, nitrate/nitrite response regulator NarL	0.0621414	0.137004
RV0846c	RV0846c	Oxidoreductase	-0.201392	-0.288226
Rv0852	Rv0852	Fatty-acid-CoA ligase fadD16	0.111217	-0.013675
Rv0854	Rv0854	Uncharacterized protein	-0.0681879	0.0261656
RV0858c	RV0858c	Aminotransferase	-0.498074	-0.589841
Rv0859	fadA	Acetyl-CoA C-acetyltransferase	-0.105859	0.000909218
RV0860	RV0860	3-hydroxyacyl-CoA dehydrogenase/enoyl-CoA hydratase/3-hydroxybutyryl-CoA epimerase	0.215518	0.15887
Rv0862c	Rv0862c	Uncharacterized protein	-0.0869249	-0.166423
Rv0863	Rv0863	Uncharacterized protein	-0.412116	-0.165515
RV0866	RV0866	Molybdopterin synthase catalytic subunit	0.204628	0.209348
Rv0871	cspB	Cold shock protein (Beta-ribbon, CspA family)	-0.0354026	-0.0175526
Rv0873	fadE10	Acyl-CoA dehydrogenase fadE10	0.146933	0.0600031
Rv0883c	Rv0883c	Uncharacterized protein	-0.27358	0.131695
Rv0884c	serC	Phosphoserine aminotransferase (EC 2.6.1.52) (Phosphohydroxythreonine aminotransferase)	-0.283807	-0.133099
Rv0887c	Rv0887c	PhnB protein	-0.152785	-0.438608
Rv0889c	citA	Citrate synthase	-0.0257527	-0.024597
Rv0896	gltA	Citrate synthase	0.0396071	-0.0185368
Rv0898c	Rv0898c	Uncharacterized protein	-0.414901	-0.104912
Rv0900	Rv0900	Uncharacterized protein	-0.281477	-0.578919
RV0903c	RV0903c	Transcriptional regulatory protein prrA	0.0790183	-0.0786449
RV0905	RV0905	Enoyl-CoA hydratase	0.19257	0.0108125
Rv0913c	Rv0913c	Carotenoid cleavage dioxygenase	0.194417	0.427594
Rv0925c	Rv0925c	Manganese transporter	0.135672	-0.0229055
RV0926c	RV0926c	Dihydrodipicolinate reductase	-0.0683902	-0.279359
RV0927c	RV0927c	7-alpha-hydroxysteroid dehydrogenase	-0.811288	0.182642
Rv0931c	pknD	Serine/threonine-protein kinase pknD	0.0462072	0.00800933
RV0934	RV0934	Phosphate-binding protein PstS	0.0635066	0.0849658
Rv0941c	Rv0941c	Anti-anti-sigma factor	-0.276903	0.118422
RV0946c	pgi	Glucose-6-phosphate isomerase (GPI) (EC 5.3.1.9) (Phosphoglucose isomerase) (Phosphohexose isomerase)	0.0804044	0.0364811
RV0949	RV0949	ATP-dependent DNA helicase pcrA	-0.135642	0.0663884
Rv0951	--	Succinyl-CoA ligase [ADP-forming] subunit beta (EC 6.2.1.5) (Succinyl-CoA synthetase subunit beta)	0.120988	0.0417411
RV0952	RV0952	Succinyl-CoA ligase [ADP-forming] subunit alpha (EC 6.2.1.5)	0.0480363	0.115681
RV0953c	RV0953c	Oxidoreductase	0.165013	0.333373
Rv0957	purH	Bifunctional purine biosynthesis protein PurH	0.00704778	0.0688603
RV0958	RV0958	Magnesium chelatase subunit I	0.0707287	0.0700253
Rv0966c	Rv0966c	Uncharacterized protein	-0.952913	-0.912865
Rv0968	Rv0968	Uncharacterized protein	0.133956	0.165859
RV0969	RV0969	Heavy metal translocating P-type ATPase	-0.310268	-0.193561
Rv0973c	Rv0973c	Propionyl-CoA carboxylase alpha chain	-0.175111	-0.158001
Rv0974c	Rv0974c	Propionyl-CoA carboxylase beta chain	0.277385	0.0775029
RV0976c	RV0976c	Uncharacterized protein	-0.029305	-0.397195
Rv0979A	--	50S ribosomal protein L32	0.0366149	0.0784204
Rv0981	--	Response regulator mprA	0.229674	0.0809586
RV0983	RV0983	Serine protease PepD	-0.0373051	-0.0388949
Rv0984	moaB2	Molybdenum cofactor synthesis domain-containing protein	0.0859714	0.0224028
Rv0985c	mscL	Large-conductance mechanosensitive channel	0.411486	-0.159556
RV0986	RV0986	ABC transporter ATP-binding protein	-0.043153	0.130986
Rv0989c	--	Heptaprenyl diphosphate synthase	0.27806	-0.101878
Rv0991c	Rv0991c	Uncharacterized protein	-0.30655	-0.0550828
Rv0993	Rv0993	UTP-glucose-1-phosphate uridylyltransferase	0.00538401	0.0683793
RV1001	arcA	Arginine deiminase (ADI) (EC 3.5.3.6) (Arginine dihydrolase)	0.102306	-0.0415847
RV1006	RV1006	Uncharacterized protein	0.0245535	-0.0623762
Rv1007c	Rv1007c	Methionine--tRNA ligase (EC 6.1.1.10) (Methionyl-tRNA synthetase)	-0.0793613	-0.31516
Rv1008	Rv1008	TatD family hydrolase	-0.23934	-0.139607
Rv1011	ispE	4-diphosphocytidyl-2-C-methyl-D-erythritol kinase (CMK) (EC 2.7.1.148) (4-(cytidine-5'-diphospho)-2-C-methyl-D-erythritol kinase)	0.0432055	0.05313
Rv1013	Rv1013	Fatty-acyl-CoA synthase	-0.21344	-0.0256879
Rv1015c	rplY	50S ribosomal protein L25 (General stress protein CTC)	0.0541675	0.0224105
Rv1017c	prsA	Ribose-phosphate pyrophosphokinase (RPPK) (EC 2.7.6.1) (Phosphoribosyl pyrophosphate synthase)	-0.0795121	-0.0265987
Rv1018c	--	Bifunctional protein GlmU	-0.138317	-0.0697858
Rv1020	mfd	Transcription-repair-coupling factor	0.140577	0.124077
Rv1021	Rv1021	Nucleoside triphosphate pyrophosphohydrolase	0.10513	0.103902
Rv1023	--	Enolase (EC 4.2.1.11) (2-phospho-D-glycerate hydro-lyase) (2-phosphoglycerate dehydratase)	0.152364	0.0209197
Rv1056	Rv1056	Uncharacterized protein	0.0164987	0.0369004
Rv1058	fadD14	Fatty-acyl-CoA synthase	0.13264	0.131172
RV1060	RV1060	Uncharacterized protein	-0.147969	-0.258517
Rv1061	Rv1061	Uncharacterized protein	-0.0656604	-0.0691412
Rv1070c	echA8	Enoyl-CoA hydratase	0.0916916	0.0169682
Rv1071c	echA9	Enoyl-CoA hydratase	0.144944	0.115691
Rv1072	Rv1072	Uncharacterized protein	-0.297658	-0.156132
Rv1074c	fadA3	Acetyl-CoA C-acetyltransferase	0.0843207	-0.0252394
Rv1078	pra	Proline-rich antigen pra	0.0202228	-0.0236938
RV1079	RV1079	Cystathionine gamma-synthase	0.0369718	0.106865
Rv1080c	greA	Transcription elongation factor GreA (Transcript cleavage factor GreA)	-0.12525	-0.0560216
Rv1082	mca	Mycothiol conjugate amidase Mca	0.0109918	-0.0839807
RV1084	RV1084	Uncharacterized protein	0.173773	0.119678
RV1093	glyA	Serine hydroxymethyltransferase (SHMT) (Serine methylase) (EC 2.1.2.1)	0.0278486	-0.125682
Rv1094	desA2	Acyl-[acyl-carrier-protein] desaturase	0.0838707	-0.0584872
RV1096	RV1096	Glycosyl hydrolase	-0.239756	-0.102808
Rv1098c	fumC	Fumarate hydratase class II (Fumarase C) (EC 4.2.1.2)	0.0913986	0.0549445
RV1099c	RV1099c	Fructose-1,6-bisphosphatase	0.0886265	-0.0519816
RV1101c	RV1101c	UPF0118 membrane protein	0.343203	0.291884
Rv1103c	Rv1103c	Antitoxin	0.0396398	-0.400976
Rv1106c	Rv1106c	3 beta-hydroxysteroid dehydrogenase/Delta 5-4-isomerase	0.0590179	-0.048873
Rv1107c	xseB	Exodeoxyribonuclease 7 small subunit (EC 3.1.11.6) (Exodeoxyribonuclease VII small subunit)	-0.405067	0.142182
Rv1108c	xseA	Exodeoxyribonuclease 7 large subunit (EC 3.1.11.6) (Exodeoxyribonuclease VII large subunit)	0.354821	0.138328
Rv1109c	Rv1109c	Uncharacterized protein	0.190206	0.11629
Rv1112	Rv1112	GTP-binding protein YchF	0.00782536	0.171106
RV1113	RV1113	Antitoxin	-0.349572	-0.0906974
Rv1131	Rv1131	Citrate synthase	-0.0748284	-0.0842649
Rv1133c	metE	5-methyltetrahydropteroyltriglutamate--homocysteine methyltransferase (EC 2.1.1.14) (Cobalamin-independent methionine synthase) (Methionine synthase, vitamin-B12 independent isozyme)	0.1062	0.061711
Rv1141c	echA11	Enoyl-CoA hydratase	0.0784338	0.268594
Rv1144	Rv1144	3-hydroxyacyl-CoA dehydrogenase/3-hydroxy-2-methylbutyryl-CoA dehydrogenase	-0.0755318	-0.0193089
RV1152	RV1152	Transcriptional regulator	-0.622936	-0.072201
Rv1155	Rv1155	Uncharacterized protein	-0.310268	0.123695
Rv1156	Rv1156	Uncharacterized protein	0.0650932	-0.154177
RV1161	RV1161	Nitrate reductase alpha subunit	-0.46043	-0.284855
RV1162	RV1162	Nitrate reductase, beta subunit	0.0309761	-0.164758
RV1165	RV1165	GTP-binding protein TypA/BipA	0.0576797	0.0809895
Rv1170	mshB	1D-myo-inositol 2-acetamido-2-deoxy-alpha-D-glucopyranoside deacetylase (GlcNAc-Ins deacetylase) (EC 3.5.1.103) (N-acetyl-1-D-myo-inositol-2-amino-2-deoxy-alpha-D-glucopyranoside deacetylase)	-0.0376834	0.142578
RV1173	RV1173	FO synthase	-0.0253214	0.241741
RV1174c	RV1174c	T-cell antigen	0.16334	-0.0373992
Rv1175c	Rv1175c	2,4-dienoyl-CoA reductase (NADPH2)	0.105018	0.212413
Rv1177	fdxC	Ferredoxin	0.0809988	-0.102547
RV1179c	RV1179c	Uncharacterized protein	-0.0752373	0.142293
RV1181	RV1181	Polyketide beta-ketoacyl synthase pks4	0.106148	-0.0719662
RV1182	RV1182	Polyketide synthase associated protein papA3	0.0583925	-0.0203249
Rv0341	iniB	Isoniazid-inducible protein iniB	0.011337	0.487008
RV1190	RV1190	Uncharacterized protein	-0.00949648	-0.0240063
Rv1191	Rv1191	Uncharacterized protein	-0.175727	-0.0452501
Rv1193	fadD36	Fatty acid CoA ligase FadD36	0.0395006	0.0425692
RV1201c	dapD	2,3,4,5-tetrahydropyridine-2,6-dicarboxylate N-succinyltransferase (EC 2.3.1.117) (Tetrahydrodipicolinate N-succinyltransferase) (Tetrahydropicolinate succinylase)	-0.0319796	-0.0823477
RV1206	RV1206	Fatty-acyl-CoA synthase	0.107547	0.0127097
RV1207	RV1207	Dihydropteroate synthase 2 folP2	-0.0453499	0.0183216
Rv1211	Rv1211	Uncharacterized protein	-0.000905207	-0.139981
RV1213	glgC	Glucose-1-phosphate adenylyltransferase (EC 2.7.7.27) (ADP-glucose pyrophosphorylase) (ADP-glucose synthase)	0.0512818	-0.136501
Rv1215c	Rv1215c	Hydrolase CocE/NonD family protein	0.082625	0.192818
RV0342	RV0342	Isoniazid-inducible protein iniA	-0.0253214	0.353137
Rv1222	Rv1222	RNA polymerase sigma-70 factor, ECF subfamily	-0.365195	0.36808
Rv1223	Rv1223	Serine protease htrA	-0.0290211	-0.010865
RV1232c	RV1232c	Uncharacterized protein	0.180283	0.0419498
Rv1234	Rv1234	Transmembrane protein	0.0738569	-0.0337684
Rv1238	sugC	Multiple sugar transporter ATP-binding protein	0.0515896	-0.0506092
RV1239c	RV1239c	Magnesium and cobalt transporter CorA	-0.0184011	0.099251
RV1240	mdh	Malate dehydrogenase (EC 1.1.1.37)	0.0798117	0.103316
Rv1241	Rv1241	Antitoxin	0.022925	0.216888
Rv1245c	Rv1245c	Oxidoreductase	0.137054	-0.0181362
RV1252c	RV1252c	Lipoprotein lprE	-0.152782	-0.176997
Rv1257c	Rv1257c	Glycolate oxidase, subunit GlcD	-0.697661	-0.368254
Rv1260	Rv1260	Oxidoreductase	-0.00742067	0.0198079
Rv1261c	Rv1261c	Deazaflavin-dependent nitroreductase	0.0295832	0.0794092
RV1262c	RV1262c	Uncharacterized protein	-0.726922	0.199537
Rv1264	Rv1264	pH-sensitive adenylate cyclase	0.073104	0.130307
RV1266c	RV1266c	Serine/threonine protein kinase	-0.0505678	0.058385
Rv1267c	embR	Transcriptional regulator embR	0.0438933	0.0687345
RV1269c	RV1269c	Uncharacterized protein	-0.108112	0.0118842
Rv1270c	--	Lipoprotein lprA	-0.0199041	0.133538
Rv1274	--	Lipoprotein lprB	-0.0172378	0.113914
Rv1275	lprC	Lipoprotein lprC	-0.0660034	-0.0221414
RV1280c	RV1280c	Peptide/nickel transporter substrate-binding protein	-0.126942	-0.172065
Rv1281c	oppD	Oligopeptide/dipeptide ABC transporter, ATP-binding protein	-0.223185	-0.0981015
Rv1284	Rv1284	Carbonic anhydrase	0.134813	-0.000389238
RV1285	cysD	Sulfate adenylyltransferase subunit 2 (EC 2.7.7.4) (ATP-sulfurylase small subunit) (Sulfate adenylate transferase)	0.319345	0.139423
Rv1286	cysN	Bifunctional enzyme CysN/CysC	0.194165	0.0911473
Rv1287	Rv1287	Rrf2 family protein	0.489716	0.130578
Rv1292	argS	Arginine--tRNA ligase (EC 6.1.1.19) (Arginyl-tRNA synthetase)	0.0800106	0.139143
RV1293	lysA	Diaminopimelate decarboxylase (DAP decarboxylase) (DAPDC) (EC 4.1.1.20)	-0.1241	-0.111006
Rv1294	thrA	Homoserine dehydrogenase (EC 1.1.1.3)	-0.172156	-0.0942155
Rv1295	thrC	Threonine synthase (EC 4.2.3.1)	-0.0693414	-0.165537
Rv1297	rho	Transcription termination factor Rho (EC 3.6.4.-) (ATP-dependent helicase Rho)	-0.0138306	0.0186886
Rv1298	rpmE	50S ribosomal protein L31	0.0472321	-0.00981344
Rv1299	prfA	Peptide chain release factor 1 (RF-1)	-0.177619	-0.0210469
Rv1301	Rv1301	Sua5/YciO/YrdC/YwlC family protein	0.0344206	0.0691957
Rv1305	Rv1305	ATP synthase subunit C	-0.179795	-0.401904
Rv1306	atpF	ATP synthase subunit b (ATP synthase F(0) sector subunit b) (ATPase subunit I) (F-type ATPase subunit b)	0.191056	-0.0201331
Rv1307	atpH	ATP synthase subunit B-delta	0.242724	0.102158
Rv1308	atpA	ATP synthase subunit alpha (EC 3.6.3.14) (ATP synthase F1 sector subunit alpha) (F-ATPase subunit alpha)	0.135347	0.018467
Rv1309	atpG	ATP synthase gamma chain (ATP synthase F1 sector gamma subunit) (F-ATPase gamma subunit)	0.0435533	-0.00376077
Rv1310	atpD	ATP synthase subunit beta (EC 3.6.3.14) (ATP synthase F1 sector subunit beta) (F-ATPase subunit beta)	0.0498027	0.0994373
RV1311	atpC	ATP synthase epsilon chain (ATP synthase F1 sector epsilon subunit) (F-ATPase epsilon subunit)	-0.0131764	0.214292
RV1314c	RV1314c	Cob(I)yrinic acid a,c-diamide adenosyltransferase	-0.0733639	0.0463414
Rv1315	murA	UDP-N-acetylglucosamine 1-carboxyvinyltransferase (EC 2.5.1.7) (Enoylpyruvate transferase) (UDP-N-acetylglucosamine enolpyruvyl transferase)	-0.0406408	-0.0136757
RV1319c	RV1319c	Adenylate cyclase	0.0190727	-0.0706703
Rv1320c	Rv1320c	Adenylate cyclase	0.10032	0.0636308
Rv1323	fadA4	Acetyl-CoA C-acetyltransferase	0.0587698	0.101714
Rv1324	Rv1324	Thioredoxin	0.0140283	0.00874885
Rv1326c	--	1,4-alpha-glucan branching enzyme GlgB (EC 2.4.1.18) (1,4-alpha-D-glucan:1,4-alpha-D-glucan 6-glucosyl-transferase) (Alpha-(1->4)-glucan branching enzyme) (Glycogen branching enzyme)	-0.214796	-0.0299525
RV1327c	glgE	Alpha-1,4-glucan:maltose-1-phosphate maltosyltransferase (GMPMT) (EC 2.4.99.16) ((1->4)-alpha-D-glucan:maltose-1-phosphate alpha-D-maltosyltransferase)	0.105932	0.172224
Rv1328	glgP	Phosphorylase (EC 2.4.1.1)	-0.246849	-0.109562
Rv1332	Rv1332	Transcriptional regulator	-0.458148	0.110262
RV1333	RV1333	Hydrolase	-0.611713	-0.000712303
RV1334	RV1334	CysO-cysteine peptidase	0.0809231	-0.504071
Rv1336	cysM	Cysteine synthase (EC 2.5.1.47)	-0.217967	-0.063041
Rv1340	--	Ribonuclease PH (RNase PH) (EC 2.7.7.56) (tRNA nucleotidyltransferase)	-0.0467007	-0.277592
RV1341	RV1341	Non-canonical purine NTP pyrophosphatase (EC 3.6.1.19) (Non-standard purine NTP pyrophosphatase) (Nucleoside-triphosphate diphosphatase) (Nucleoside-triphosphate pyrophosphatase)	0.0481924	-0.0823956
Rv1360	Rv1360	Oxidoreductase	0.0807411	-0.0240063
Rv1363c	Rv1363c	Membrane protein	0.049532	0.115424
RV1366	RV1366	Uncharacterized protein	-0.221944	0.204966
RV1367c	RV1367c	Uncharacterized protein	-0.0373051	-0.198568
Rv1368	lprF	Lipoprotein lprF	-0.131675	-0.0473562
Rv1373	Rv1373	Glycolipid sulfotransferase	-0.0904165	-0.0195695
Rv1377c	Rv1377c	Transferase	-0.376382	-0.888389
Rv1379	pyrR	Bifunctional protein PyrR	-0.0479661	-0.0557148
Rv1380	pyrB	Aspartate carbamoyltransferase (EC 2.1.3.2) (Aspartate transcarbamylase)	-0.0647183	0.376173
RV1381	pyrC	Dihydroorotase (DHOase) (EC 3.5.2.3)	-0.175593	0.0728272
RV1384	carB	Carbamoyl-phosphate synthase large chain (EC 6.3.5.5) (Carbamoyl-phosphate synthetase ammonia chain)	-0.0207679	-0.297055
RV1387	RV1387	PPE family protein	-0.159793	-0.264411
RV1388	RV1388	Integration host factor mihF	-0.0468003	-0.0346123
Rv1390	rpoZ	DNA-directed RNA polymerase subunit omega (RNAP omega subunit) (EC 2.7.7.6) (RNA polymerase omega subunit) (Transcriptase subunit omega)	-0.363695	-0.0322085
Rv1392	metK	S-adenosylmethionine synthase (AdoMet synthase) (EC 2.5.1.6) (MAT) (Methionine adenosyltransferase)	0.0477019	0.033183
Rv1398c	Rv1398c	Antitoxin	-0.0422165	-0.263535
RV1404	RV1404	Uncharacterized protein	0.0565304	-0.0186913
RV1406	fmt	Methionyl-tRNA formyltransferase (EC 2.1.2.9)	0.471239	0.467122
Rv1409	ribG	Riboflavin biosynthesis protein RibD	-0.0451408	-0.0665046
Rv1411c	lprG	Lipoprotein lprG	0.103643	0.0772356
RV1412	RV1412	Riboflavin synthase alpha chain	-0.131217	-0.0524274
Rv1415	ribA2	Riboflavin biosynthesis protein RibBA	-0.0766453	-0.243399
RV1416	ribH	6,7-dimethyl-8-ribityllumazine synthase (DMRL synthase) (LS) (Lumazine synthase) (EC 2.5.1.78)	0.217012	-0.115734
Rv1419	Rv1419	Uncharacterized protein	-0.00295363	0.542071
RV1421	RV1421	UPF0042 nucleotide-binding protein RV1421	0.441998	0.237151
Rv1422	Rv1422	Uncharacterized protein	0.112741	-0.0536147
Rv1423	whiA	Putative sporulation transcription regulator WhiA	0.140015	0.130453
Rv1425	Rv1425	Acyltransferase, WS/DGAT/MGAT	-0.295321	0.0424503
RV1426c	RV1426c	Esterase lipO	0.86378	0.50457
Rv1428c	Rv1428c	Uncharacterized protein	0.0130768	0.11323
Rv1429	Rv1429	Uncharacterized protein	0.0533739	-0.080267
Rv1436	gap	Glyceraldehyde-3-phosphate dehydrogenase	0.0502133	-0.0251837
Rv1437	pgk	Phosphoglycerate kinase (EC 2.7.2.3)	-0.0342925	0.0583368
Rv1438	tpiA	Triosephosphate isomerase (TIM) (EC 5.3.1.1) (Triose-phosphate isomerase)	-0.0588391	-0.0824924
Rv1439c	Rv1439c	Uncharacterized protein	0.586788	0.628474
Rv1443c	Rv1443c	Uncharacterized protein	-0.0114551	-0.029257
Rv1444c	Rv1444c	Uncharacterized protein	-0.123631	-0.529225
RV1446c	RV1446c	OpcA protein	-0.0669095	-0.0768355
Rv1447c	Rv1447c	Glucose-6-phosphate 1-dehydrogenase (EC 1.1.1.49)	-0.0498081	-0.0389374
Rv1448c	Rv1448c	Transaldolase (EC 2.2.1.2)	0.0802844	0.0867142
Rv1449c	--	Transketolase	-0.00294185	0.0299234
Rv1454c	qor	NADPH2:quinone reductase	0.00747873	-0.0324627
Rv1455	Rv1455	Uncharacterized protein	-0.127495	-0.00920365
Rv2936	drrA	Doxorubicin resistance ATP-binding protein DrrA	0.883689	0.998042
Rv1462	Rv1462	Fe-S cluster assembly protein SufD	-0.125078	0.0672079
RV1747	RV1747	Uncharacterized protein	0.0743492	0.0802608
Rv1464	csd	Cysteine desulfurase (EC 2.8.1.7)	-0.0178843	0.0399239
Rv1466	Rv1466	Uncharacterized protein	0.129389	-0.202547
RV1467c	RV1467c	Acyl-CoA dehydrogenase fadE15	0.173945	0.0141025
Rv1470	trxA	Thioredoxin	-0.69072	-0.217075
RV1474c	RV1474c	Transcriptional regulator	0.103479	-0.0500269
Rv1475c	acn	Aconitate hydratase	0.088441	0.0423938
Rv1476	Rv1476	Membrane protein	0.0546339	-0.512992
Rv1479	Rv1479	MoxR-like ATPase	0.084786	0.0997613
Rv1480	Rv1480	Uncharacterized protein	-0.0196827	0.0479155
RV1481	RV1481	UPF0353 protein RV1481	-0.144117	-0.0463973
Rv1483	fabG1	3-oxoacyl-[acyl-carrier-protein] reductase	-0.0355254	0.165635
RV1484	RV1484	Enoyl-[acyl-carrier-protein] reductase [NADH] (EC 1.3.1.9)	0.0499964	0.0934601
Rv1487	Rv1487	Uncharacterized protein	-0.0121513	-0.144581
RV1488	RV1488	Uncharacterized protein	0.112039	-0.0480949
Rv1492	mutA	Methylmalonyl-CoA mutase, small subunit	-0.117475	0.0216004
Rv1493	mutB	Methylmalonyl-CoA mutase domain-containing protein	0.101131	0.537664
Rv1498A	Rv1498A	Uncharacterized protein	0.136015	0.366569
RV1507c	RV1507c	Uncharacterized protein	-0.198399	-0.666382
RV1508c	RV1508c	Membrane protein	0.117343	0.885564
RV1509	RV1509	Uncharacterized protein	0.0831322	-0.134372
Rv1511	gmdA	GDP-mannose 4,6-dehydratase	-0.0101462	0.0423424
RV1512	RV1512	GDP-L-fucose synthase	0.122025	-0.0280333
Rv1513	Rv1513	FkbM family methyltransferase	0.193709	0.0802608
RV1514c	RV1514c	Uncharacterized protein	-1.2112	-0.116798
RV1523	RV1523	Methyltransferase	-0.0488192	-0.0847163
Rv1531	Rv1531	4-carboxymuconolactone decarboxylase	-0.0793613	-0.0691412
Rv1533	Rv1533	Uncharacterized protein	-0.459847	-0.233713
Rv1534	Rv1534	Transcriptional regulator	-0.0729234	-0.227216
Rv1543	Rv1543	Fatty-acyl-CoA reductase	0.0278139	-0.0292603
Rv1544	Rv1544	Ketoacyl reductase	-0.0851563	0.0306065
Rv1556	Rv1556	Uncharacterized protein	-0.0386428	-0.0122051
Rv1558	Rv1558	Deazaflavin-dependent nitroreductase	-0.0113483	0.0597113
Rv1559	ilvA	Threonine dehydratase	0.0652629	-0.123849
RV1589	bioB	Biotin synthase (EC 2.8.1.6)	-0.310268	0.209348
RV1591	RV1591	Uncharacterized protein	0.317668	0.375299
Rv1593c	Rv1593c	Uncharacterized protein	-0.044016	-0.0805785
RV1594	nadA	Quinolinate synthase A (EC 2.5.1.72)	0.0962346	0.147554
RV1596	RV1596	Nicotinate-nucleotide pyrophosphorylase [carboxylating]	-0.0498318	0.20528
Rv1598c	Rv1598c	Deazaflavin-dependent nitroreductase	-0.0324296	-0.0991968
RV1599	hisD	Histidinol dehydrogenase (HDH) (EC 1.1.1.23)	0.243668	-0.594232
Rv1601	hisB	Imidazoleglycerol-phosphate dehydratase (IGPD) (EC 4.2.1.19)	-0.163087	-0.181036
Rv1602	Rv1602	Imidazole glycerol phosphate synthase subunit HisH (EC 2.4.2.-) (IGP synthase glutamine amidotransferase subunit) (IGP synthase subunit HisH) (ImGP synthase subunit HisH)	-0.160509	-0.192746
Rv1608c	bcpB	Peroxiredoxin Q/BCP	-0.11637	-0.0982866
Rv1609	trpE	Anthranilate synthase component 1	-0.131435	-0.198162
Rv1611	trpC	Indole-3-glycerol phosphate synthase (IGPS) (EC 4.1.1.48)	-0.0783845	-0.0411633
Rv1612	trpB	Tryptophan synthase beta chain (EC 4.2.1.20)	0.00864388	0.0630193
Rv1613	trpA	Tryptophan synthase alpha chain (EC 4.2.1.20)	0.176082	0.118337
RV1614	lgt	Prolipoprotein diacylglyceryl transferase (EC 2.4.99.-)	-0.251345	-0.0974377
Rv1617	pykA	Pyruvate kinase (EC 2.7.1.40)	0.126647	0.0116388
Rv1624c	Rv1624c	Uncharacterized protein	0.234754	0.0758404
Rv1626	Rv1626	Response regulator NasT	-0.111485	-0.106485
RV1627c	RV1627c	Nonspecific lipid-transfer protein	-0.149754	-0.0127469
Rv1628c	Rv1628c	Uncharacterized protein	-0.201735	-0.106431
RV1629	RV1629	DNA polymerase I	0.013698	-0.0080939
Rv1630	rpsA	30S ribosomal protein S1	0.0991176	0.0470649
Rv1636	TB15.3	Universal stress protein	0.0121879	-0.0217461
RV1637c	RV1637c	Uncharacterized protein	-0.0388371	0.097089
RV1638	uvrA	UvrABC system protein A (UvrA protein) (Excinuclease ABC subunit A)	-0.108989	-0.43
Rv1641	Rv1641	Translation initiation factor IF-3	0.0594723	0.233629
Rv1642	rpmI	50S ribosomal protein L35	0.0778852	0.0076333
Rv1643	rplT	50S ribosomal protein L20	-0.0861287	0.0393763
RV1646	RV1646	PE family protein	-0.357897	-0.274065
Rv1650	--	Phenylalanine--tRNA ligase beta subunit (EC 6.1.1.20) (Phenylalanyl-tRNA synthetase beta subunit)	0.039214	0.170378
RV1653	argJ	Arginine biosynthesis bifunctional protein ArgJ	-0.120368	0.673308
RV1653	argJ	Arginine biosynthesis bifunctional protein ArgJ	0.0863516	0.0810133
Rv1654	argB	Acetylglutamate kinase (EC 2.7.2.8) (N-acetyl-L-glutamate 5-phosphotransferase) (NAG kinase)	-0.558258	-0.297595
RV1655	argD	Acetylornithine aminotransferase (ACOAT) (EC 2.6.1.11)	-0.102732	0.00373613
Rv1656	argF	Ornithine carbamoyltransferase (OTCase) (EC 2.1.3.3)	-0.250061	-0.314641
RV1658	argG	Argininosuccinate synthase (EC 6.3.4.5) (Citrulline--aspartate ligase)	0.0386753	-0.0130287
RV1659	argH	Argininosuccinate lyase (ASAL) (EC 4.3.2.1) (Arginosuccinase)	-0.0952937	0.117882
Rv1665	pks11	Chalcone synthase	0.0927281	0.00836431
RV1666c	RV1666c	Uncharacterized protein	-0.109969	0.326665
Rv1668c	Rv1668c	Uncharacterized protein	-0.0738653	0.014
RV1676	RV1676	Uncharacterized protein	-0.159498	-0.0798823
RV1679	RV1679	Uncharacterized protein	-0.043799	-0.197616
RV1680	RV1680	Uncharacterized protein	-0.255204	0.348536
RV1683	RV1683	Long chain acyl-CoA synthase	-0.0493052	0.0231474
Rv1689	tyrS	Tyrosine--tRNA ligase (EC 6.1.1.1) (Tyrosyl-tRNA synthetase)	0.0381357	0.135754
RV1691	RV1691	Uncharacterized protein	-0.0251137	-0.10734
RV1692	RV1692	HAD hydrolase, family IIA	0.122033	-0.703857
RV1696	RV1696	DNA repair protein RecN (Recombination protein N)	0.0583925	0.43192
Rv1699	pyrG	CTP synthase (EC 6.3.4.2) (CTP synthetase) (UTP--ammonia ligase)	-0.11704	-0.0691513
Rv1701	xerD	Tyrosine recombinase XerD	0.0696101	0.138328
Rv1703c	Rv1703c	Catechol O-methyltransferase	-0.0178076	-0.0106241
RV1707	RV1707	SulP family sulfate permease	0.081753	0.122504
Rv1708	Rv1708	Chromosome partitioning protein	-0.134298	-0.120789
RV1711	RV1711	Pseudouridine synthase (EC 5.4.99.-)	0.225075	0.173589
Rv1719	Rv1719	Transcriptional regulator	0.422491	0.151504
Rv1732c	Rv1732c	Uncharacterized protein	0.00624958	-0.0567955
Rv1743	--	Serine/threonine-protein kinase pknE	0.04414	-0.00787872
Rv1463	Rv1463	FeS assembly ATPase SufC	0.0736331	0.0215635
RV1749c	RV1749c	Uncharacterized protein	0.167986	0.0775029
Rv1751	Rv1751	Oxidoreductase	-0.0560767	-0.0211224
RV1754c	RV1754c	Uncharacterized protein	-0.0111042	-0.15334
RV1762Ac	RV1762Ac	Uncharacterized protein	-0.0895693	0.0326631
Rv1762c	Rv1762c	Uncharacterized protein	-0.280135	0.118448
Rv1767	Rv1767	Alkylhydroperoxidase AhpD family core domain-containing protein	-0.407152	-0.350775
RV1769	RV1769	Uncharacterized protein	-0.139074	-0.113782
RV1770	RV1770	Uncharacterized protein	0.0369427	-0.0138016
Rv1770	Rv1770	Uncharacterized protein	-0.109654	-0.0269641
Rv1771	Rv1771	FAD-linked oxidoreductase	0.0651251	0.0062044
Rv1782	Rv1782	ESX-5 secretion system protein eccB5	-0.0368945	-0.0744767
Rv1785c	Rv1785c	Cytochrome P450 143 cyp143	0.0583925	0.111611
Rv1793	Rv1793	ESAT-6-like protein esxN	0.168043	-0.10875
Rv1794	Rv1794	Uncharacterized protein	-0.059784	-0.0505057
RV1795	RV1795	ESX-5 secretion system protein eccD5	-0.0540889	-0.0207199
Rv1797	Rv1797	ESX-5 secretion system protein EccE5	-0.145558	-0.136401
RV1809	RV1809	Uncharacterized protein	0.17251	0.144912
Rv1812c	Rv1812c	NADH dehydrogenase-like protein	0.000123066	0.149136
Rv1820	Rv1820	Acetolactate synthase I/II/III large subunit	-0.00204373	0.118168
RV1821	secA	Protein translocase subunit SecA	-0.0500359	-0.107512
RV1825	RV1825	Uncharacterized protein	-0.230141	0.218141
Rv1826	--	Glycine cleavage system H protein	0.130705	0.199399
Rv1827	cfp17	FHA domain-containing protein	-0.170198	-0.173186
Rv1828	Rv1828	Uncharacterized protein	0.16302	-0.0206327
Rv1829	Rv1829	Uncharacterized protein	0.0435836	-0.00672304
RV1830	RV1830	Uncharacterized protein	0.0139202	-0.013675
RV1832	gcvP	Glycine dehydrogenase [decarboxylating] (EC 1.4.4.2) (Glycine cleavage system P-protein) (Glycine decarboxylase)	-0.0251743	-0.0272374
Rv1833c	Rv1833c	Haloalkane dehalogenase (EC 3.8.1.5)	0.145976	-0.0222527
Rv1836c	Rv1836c	Uncharacterized protein	-0.120785	-0.013926
Rv1837c	glcB	Malate synthase G (EC 2.3.3.9)	0.104106	0.102096
Rv1839c	Rv1839c	Antitoxin	-0.0253214	-0.185255
RV1842c	RV1842c	Uncharacterized protein	-0.139804	0.0111117
RV1843c	RV1843c	IMP dehydrogenase	-0.105619	-0.0156772
RV1844c	RV1844c	6-phosphogluconate dehydrogenase, decarboxylating (EC 1.1.1.44)	-0.020176	-0.0901091
Rv1852	ureG	Urease accessory protein UreG	-0.57119	0.308715
Rv1855c	Rv1855c	Oxidoreductase	-0.148519	-0.0664959
Rv1856c	Rv1856c	Oxidoreductase	-0.0433384	0.0158521
RV1860	RV1860	Alanine and proline-rich secreted protein apa	0.368285	-0.0509175
Rv1865c	Rv1865c	Oxidoreductase	0.144604	0.0211955
Rv1866	Rv1866	Uncharacterized protein	-0.111376	0.0953396
Rv1869c	Rv1869c	Oxidoreductase	-0.00912023	-0.0651704
Rv1871c	Rv1871c	Deazaflavin-dependent nitroreductase	-0.0702567	-0.0603298
RV1872c	RV1872c	L-lactate dehydrogenase (Cytochrome)	0.0440447	-0.0979851
Rv1875	Rv1875	Uncharacterized protein	0.0741477	0.0107497
Rv1876	bfrA	Bacterioferritin	0.0351838	-0.559492
Rv1458c	Rv1458c	Antibiotic transporter ATP-binding protein	0.047576	-0.0289444
RV1879	RV1879	Uncharacterized protein	-0.165217	-0.197361
Rv1880c	Rv1880c	Cytochrome P450 140 cyp140	-0.472539	0.335928
RV1883c	RV1883c	Uncharacterized protein	-0.0934754	0.0119551
Rv1888c	--	Transmembrane protein	0.167912	-0.00919144
Rv1893	Rv1893	Uncharacterized protein	-0.111047	-0.0973606
Rv1894c	Rv1894c	Uncharacterized protein	0.0239314	-0.100626
RV1899c	RV1899c	Uncharacterized protein	0.0181939	-0.0920959
Rv1901	cinA	CinA-like protein	-0.0987638	-0.101597
Rv1904	Rv1904	Anti-sigma factor antagonist	-0.0793613	0.0967026
Rv1905c	aao	D-amino-acid oxidase	-0.143549	-0.258955
Rv1906c	Rv1906c	Uncharacterized protein	1.24132	0.251381
RV1908c	katG	Catalase-peroxidase (Fragment)	0.20445	0.18747
RV1909c	RV1909c	Ferric uptake regulation protein	0.212521	0.167157
Rv1914c	Rv1914c	Uncharacterized protein	0.251244	0.0429871
Rv1916	--	Isocitrate lyase	0.119796	0.0490405
Rv1919c	Rv1919c	Uncharacterized protein	0.0886357	0.109732
Rv1920	Rv1920	Membrane protein	0.0568786	-0.0118796
RV1923	RV1923	Uncharacterized protein	-0.204568	0.0634441
Rv1925	Rv1925	Fatty-acyl-CoA synthase	0.0138191	-0.0540874
RV1926c	RV1926c	Immunogenic protein MPB63	-0.560393	-0.0483585
Rv1932	tpx	Probable thiol peroxidase (EC 1.11.1.-)	0.0340297	-0.07765
Rv1938	ephB	Microsomal epoxide hydrolase	-0.109831	-0.127758
RV1980c	RV1980c	Immunogenic protein MPT64	-0.134664	0.138618
RV1984c	RV1984c	Cutinase	0.0758046	0.00179528
Rv1993c	Rv1993c	Uncharacterized protein	0.0758046	-0.0122051
RV1994c	RV1994c	HTH-type transcriptional regulator CmtR	-0.178372	-0.0360789
Rv2000	Rv2000	Uncharacterized protein	0.021642	0.0871347
Rv2001	Rv2001	Uncharacterized protein	0.11465	0.373307
Rv2002	fabG3	3-alpha-(Or 20-beta)-hydroxysteroid dehydrogenase	0.126654	-0.0496752
Rv2017	Rv2017	Transcriptional regulator	-0.395108	-0.0463973
Rv2018	Rv2018	Uncharacterized protein	0.12562	0.0622362
Rv2024c	Rv2024c	Uncharacterized protein	0.177235	0.168454
Rv2026c	Rv2026c	Universal stress protein	0.103962	-0.158994
RV2027c	RV2027c	Hypoxia sensor histidine kinase response regulator dosT	0.131027	-0.203748
Rv2035	Rv2035	Uncharacterized protein	-0.0756378	-0.181296
Rv2045c	Rv2045c	Carboxylesterase type B	0.240363	1.37183
RV2048c	RV2048c	Polyketide synthase 12	0.204628	0.111611
Rv2050	Rv2050	Uncharacterized protein	-0.0108796	-0.11062
Rv2054	Rv2054	Carboxymethylenebutenolidase	0.18394	0.0752575
RV2061c	RV2061c	Uncharacterized protein	0.0269394	-0.0514735
RV2062c	RV2062c	Cobaltochelatase, CobN subunit	-0.279894	0.0354797
Rv2063	Rv2063	Antitoxin	0.14405	0.12568
RV2063A	RV2063A	mRNA interferase (EC 3.1.-.-)	-0.336351	-0.490305
RV2064	RV2064	Precorrin-3B synthase	-0.221001	-0.634372
RV2067c	RV2067c	Uncharacterized protein	-0.165798	0.171064
RV2068c	RV2068c	Beta-lactamase	0.124866	-0.156387
Rv2073c	Rv2073c	Oxidoreductase	-0.0215604	0.0339819
RV2074	RV2074	Uncharacterized protein	-0.0349569	0.0913699
RV2084	RV2084	Uncharacterized protein	0.0298265	0.0871777
RV2088	RV2088	Serine/threonine protein kinase	-0.405425	0.26132
RV2091c	RV2091c	Membrane protein	0.267	0.0487279
Rv2094c	tatA	Sec-independent protein translocase protein TatA	0.0726721	-0.0535636
RV2097c	pafA	Pup--protein ligase (EC 6.3.2.n2) (Proteasome accessory factor A) (Pup-conjugating enzyme)	0.111412	-0.0354914
RV2101	RV2101	Helicase helZ	-0.187972	0.437309
RV2109c	prcA	Proteasome subunit alpha (EC 3.4.25.1) (20S proteasome alpha subunit) (Proteasome core protein PrcA)	0.0605151	-0.0733125
RV2110c	prcB	Proteasome subunit beta (EC 3.4.25.1) (20S proteasome beta subunit) (Proteasome core protein PrcB)	0.126814	0.102142
Rv2111c	Rv2111c	Prokaryotic ubiquitin-like protein Pup (Bacterial ubiquitin-like modifier)	-0.311373	-0.377924
Rv2112c	Rv2112c	Pup deamidase/depupylase	-0.152875	-0.0113732
Rv2113	Rv2113	Membrane protein	0.0456438	-0.0847753
RV2114	RV2114	Uncharacterized protein	-0.167934	0.164396
Rv2115c	Rv2115c	Proteasome-associated ATPase (AAA ATPase forming ring-shaped complexes) (Mycobacterial proteasome ATPase)	-0.256908	-0.270641
RV2121c	hisG	ATP phosphoribosyltransferase (ATP-PRT) (ATP-PRTase) (EC 2.4.2.17)	-0.11518	0.180888
RV2122c	hisE	Phosphoribosyl-ATP pyrophosphatase (PRA-PH) (EC 3.6.1.31)	-0.0760528	-0.140669
Rv2129c	Rv2129c	Oxidoreductase	0.205086	0.0757029
Rv2130c	cysS	L-cysteine:1D-myo-inositol 2-amino-2-deoxy-alpha-D-glucopyranoside ligase (L-Cys:GlcN-Ins ligase) (EC 6.3.1.13) (Mycothiol ligase)	0.25591	0.0807489
Rv2131c	Rv2131c	3'-phosphoadenosine 5'-phosphate phosphatase	-0.0834839	0.142726
Rv2134c	Rv2134c	Uncharacterized protein	-0.404034	0.0200226
RV2139	pyrD	Dihydroorotate dehydrogenase (quinone) (EC 1.3.5.2) (DHOdehase) (Dihydroorotate oxidase)	-0.410612	0.374645
Rv2140c	TB18.6	Uncharacterized protein	0.0248731	-0.029877
Rv2145c	wag31	Antigen 84	-0.0339489	-0.0796799
Rv2148c	Rv2148c	Alanine racemase domain-containing protein	-0.136936	0.54107
Rv2150c	ftsZ	Cell division protein FtsZ	0.0543868	0.0820257
RV2151c	ftsQ	Cell division protein FtsQ	0.0121758	0.158987
RV2152c	murC	UDP-N-acetylmuramate--L-alanine ligase (EC 6.3.2.8) (UDP-N-acetylmuramoyl-L-alanine synthetase)	0.241465	-0.032921
RV2158c	murE	UDP-N-acetylmuramoyl-L-alanyl-D-glutamate--2,6-diaminopimelate ligase (EC 6.3.2.13) (Meso-A2pm-adding enzyme) (Meso-diaminopimelate-adding enzyme) (UDP-MurNAc-L-Ala-D-Glu:meso-diaminopimelate ligase) (UDP-MurNAc-tripeptide synthetase) (UDP-N-acetylmuramyl-tripeptide synthetase)	-0.166442	-0.274639
RV2159c	RV2159c	Alkylhydroperoxidase AhpD family core domain-containing protein	-0.0575018	-0.196897
RV2165c	rsmH	Ribosomal RNA small subunit methyltransferase H (EC 2.1.1.199) (16S rRNA m(4)C1402 methyltransferase) (rRNA (cytosine-N(4)-)-methyltransferase RsmH)	-0.0767978	-0.010139
Rv2166c	Rv2166c	Protein MraZ	0.0566516	0.0424271
Rv2171	lppM	Lipoprotein lppM	0.428251	0.154476
Rv2172c	Rv2172c	Uncharacterized protein	-0.282111	-0.415087
RV2174	RV2174	Carotene biosynthesis associated membrane protein	-0.22172	-0.517156
RV2175c	RV2175c	Uncharacterized protein	-0.0616446	-0.00997564
RV2178c	RV2178c	3-deoxy-7-phosphoheptulonate synthase	0.448165	0.366861
Rv2178c	--	3-deoxy-7-phosphoheptulonate synthase	0.160267	0.0737853
Rv2179c	Rv2179c	Uncharacterized protein	0.408816	0.0747392
Rv2182c	Rv2182c	1-acylglycerol-3-phosphate O-acyltransferase	-0.224041	-0.38573
Rv2185c	TB16.3	Uncharacterized protein	-0.0576806	-0.0223229
Rv2187	fadD15	Long chain acyl-CoA synthetase	0.069721	0.00861709
RV2194	RV2194	Ubiquinol-cytochrome c reductase cytochrome C subunit	0.385161	0.0982296
Rv2195	qcrA	Ubiquinol-cytochrome c reductase iron-sulfur subunit	0.00822119	0.0338999
Rv2196	qcrB	Ubiquinol-cytochrome c reductase cytochrome B subunit	0.137296	0.0103133
RV2200c	RV2200c	Cytochrome c oxidase subunit 2	0.053263	-0.0326034
Rv2201	asnB	Asparagine synthetase (EC 6.3.5.4)	-0.0939516	-0.117889
Rv2202c	cbhK	Adenosine kinase	-0.0575252	-0.0787543
Rv2203	Rv2203	Uncharacterized protein	-0.13252	0.174398
Rv2204c	Rv2204c	Iron-sulfur cluster assembly accessory protein	-0.154777	-0.123458
RV2206	RV2206	Uncharacterized protein	-0.391685	-0.0240063
Rv2210c	ilvE	Branched-chain-amino-acid aminotransferase (EC 2.6.1.42)	-0.0931304	0.0602261
RV2211c	gcvT	Aminomethyltransferase (EC 2.1.2.10) (Glycine cleavage system T protein)	0.168904	-0.0340071
Rv2212	Rv2212	Adenylate cyclase	-0.141364	0.305183
Rv2213	pepB	Probable cytosol aminopeptidase (EC 3.4.11.1) (Leucine aminopeptidase) (Leucyl aminopeptidase)	0.101364	0.076112
Rv2214c	ephD	Oxidoreductase	0.255182	0.105021
RV2215	RV2215	2-oxoglutarate dehydrogenase, E2 component, dihydrolipoamide succinyltransferase	-0.00818553	0.00386562
Rv2215	dlaT	2-oxoglutarate dehydrogenase, E2 component, dihydrolipoamide succinyltransferase	0.0596421	-0.0230903
Rv2216	Rv2216	Epimerase	0.147709	0.0423735
Rv2219	Rv2219	Uncharacterized protein	-0.0677823	0.0586902
RV2220	RV2220	Glutamine synthetase (EC 6.3.1.2)	-0.00777343	0.0215743
RV2221c	glnE	Glutamate-ammonia-ligase adenylyltransferase (EC 2.7.7.42) (Glutamine-synthase adenylyltransferase) ([Glutamate--ammonia-ligase] adenylyltransferase)	-0.0257067	0.0233384
Rv2222c	glnA2	Glutamine synthetase, type I	-0.17664	0.0480654
RV2224c	RV2224c	Uncharacterized protein	-0.0555534	0.0323404
Rv2225	panB	3-methyl-2-oxobutanoate hydroxymethyltransferase (EC 2.1.2.11) (Ketopantoate hydroxymethyltransferase)	-0.208929	0.470635
Rv2229c	Rv2229c	Uncharacterized protein	0.0512644	-0.0727272
Rv2230c	Rv2230c	Uncharacterized protein	-0.17027	0.111611
RV2237Ac	RV2237Ac	Uncharacterized protein	0.206917	0.0628465
RV2239c	RV2239c	Uncharacterized protein	0.191054	0.117029
RV2241	RV2241	Pyruvate dehydrogenase E1 component (EC 1.2.4.1)	0.117391	0.0721067
Rv2243	fabD	Malonyl CoA-acyl carrier protein transacylase	-0.405008	-0.6355
Rv2244	acpP	Acyl carrier protein (ACP)	-0.157164	-0.267699
Rv2245	kasA	3-oxoacyl-[acyl-carrier-protein] synthase 1	0.0224455	-0.0195796
RV2246	RV2246	3-oxoacyl-[acyl-carrier-protein] synthase 2	-0.00692845	-0.0106955
Rv2247	accD6	Propionyl-CoA carboxylase beta chain	-0.374868	-0.370513
Rv2252	Rv2252	Diacylglycerol kinase	-0.0588584	0.0439829
RV2257c	RV2257c	Uncharacterized protein	-0.0904165	0.0312093
RV2258c	RV2258c	Transcriptional regulator	-0.0874912	0.0422615
RV2259	RV2259	S-(Hydroxymethyl)mycothiol dehydrogenase	-0.10871	-0.0764375
Rv2263	Rv2263	Oxidoreductase	-0.414106	-0.0540228
Rv2271	Rv2271	Uncharacterized protein	0.188712	0.165859
RV2280	RV2280	Glycolate oxidase, subunit GlcD	0.0524709	0.013791
RV2284	RV2284	Esterase lipM	0.224508	0.412734
RV2289	cdh	CDP-diacylglycerol pyrophosphatase (EC 3.6.1.26) (CDP-diacylglycerol phosphatidylhydrolase) (CDP-diglyceride hydrolase)	0.0558873	-0.185316
Rv2294	Rv2294	Cystathionine beta-lyase	0.0547844	0.131731
Rv2296	Rv2296	Haloalkane dehalogenase (EC 3.8.1.5)	0.0385785	0.0737783
Rv2298	Rv2298	Uncharacterized protein	-0.029931	-0.0551218
Rv2299c	htpG	Chaperone protein HtpG (Heat shock protein HtpG) (High temperature protein G)	0.140957	0.0664234
Rv2301	Rv2301	Esterase/lipase	-0.136183	-0.138084
Rv2302	Rv2302	Uncharacterized protein	-0.152646	-0.231888
Rv2305	Rv2305	Uncharacterized protein	-0.555626	-0.0929461
Rv2314c	Rv2314c	Uncharacterized protein	-0.294202	-0.115734
Rv2326c	Rv2326c	Cobalt/nickel transporter ATP-binding protein	-0.106818	-0.0632706
RV2327	RV2327	Uncharacterized protein	-0.27358	-0.40489
RV2337c	RV2337c	Uncharacterized protein	-0.16734	-0.270546
Rv2338c	moeW	Molybdopterin biosynthesis protein moeW	0.0243138	0.156849
Rv2343c	dnaG	DNA primase (EC 2.7.7.-)	-0.0952881	0.0541501
RV2345	RV2345	Uncharacterized protein	0.149096	0.331987
Rv2346c	esxO	ESAT-6-like protein esxN	-0.0358537	-0.0102206
Rv2347c	esxP	ESAT-6-like protein esxK	-0.244378	-0.251081
RV2357c	glyQS	Glycine--tRNA ligase (EC 6.1.1.14) (Glycyl-tRNA synthetase)	-0.0527778	-0.259538
RV2358	RV2358	ArsR family transcriptional regulator	-0.21801	-0.0884158
Rv2359	Rv2359	Fur family transcriptional regulator, ferric uptake regulator	-0.132655	-0.0907176
Rv2363	amiA2	Amidase	-0.0721945	-0.142966
Rv2373c	dnaJ2	Chaperone protein DnaJ	0.0579596	0.0395699
Rv2374c	hrcA	Heat-inducible transcription repressor hrcA	0.0172344	0.0847235
Rv2375	Rv2375	Uncharacterized protein	-0.112784	0.478668
Rv2376c	cfp2	Antigen MTB12	0.0411909	0.000190243
RV2379c	RV2379c	Amino acid adenylation domain-containing protein	-0.533468	-0.265284
RV2380c	RV2380c	Amino acid adenylation domain-containing protein	-0.88773	-0.296427
Rv2387	Rv2387	Uncharacterized protein	-0.316745	0.206078
Rv2391	Rv2391	Sulfite reductase [ferredoxin]	0.017823	-0.131155
Rv2392	cysH	Phosphoadenosine phosphosulfate reductase (EC 1.8.4.8) (3'-phosphoadenylylsulfate reductase) (PAPS reductase, thioredoxin dependent) (PAPS sulfotransferase) (PAdoPS reductase)	0.0978954	-0.13605
RV2394	RV2394	Gamma-glutamyltransferase	-0.142342	-0.240303
RV2400c	RV2400c	Sulfate ABC transporter, sulfate-binding protein	-0.000566843	-0.261306
Rv2406c	Rv2406c	Uncharacterized protein	0.0718493	-0.0834467
Rv2410c	Rv2410c	Uncharacterized protein	-0.218348	0.0412542
RV2411c	RV2411c	Uncharacterized protein	-0.218074	-0.295144
RV2412	rpsT	30S ribosomal protein S20	-0.205844	-0.0799691
RV2413c	RV2413c	DNA polymerase III, delta subunit	0.0671248	0.44482
RV2417c	RV2417c	DegV family EDD domain-containing protein	0.12562	-0.0344122
Rv2418c	Rv2418c	Uncharacterized protein	-0.270754	-0.138473
Rv2419c	Rv2419c	Phosphoglycerate mutase	0.146959	0.0283553
Rv2420c	Rv2420c	Ribosomal silencing factor RsfS	-0.276734	0.029783
RV2421c	nadD	Probable nicotinate-nucleotide adenylyltransferase (EC 2.7.7.18) (Deamido-NAD(+) diphosphorylase) (Deamido-NAD(+) pyrophosphorylase) (Nicotinate mononucleotide adenylyltransferase)	-0.395136	0.389605
Rv2426c	Rv2426c	Uncharacterized protein	0.388058	0.536056
Rv2427c	proA	Gamma-glutamyl phosphate reductase (GPR) (EC 1.2.1.41) (Glutamate-5-semialdehyde dehydrogenase) (Glutamyl-gamma-semialdehyde dehydrogenase)	-0.134852	-0.154669
Rv2428	ahpC	Alkyl hydroperoxide reductase subunit C	-0.0719822	0.00636445
Rv2429	ahpD	Alkyl hydroperoxide reductase AhpD (EC 1.11.1.15) (Alkylhydroperoxidase AhpD)	-0.0451268	0.112749
Rv2441c	rpmA	50S ribosomal protein L27	0.16842	0.16868
RV2442c	rplU	50S ribosomal protein L21	0.0375809	0.0516389
Rv2444c	rne	Rne/Rng family ribonuclease	-0.031588	-0.0494478
Rv2445c	ndk	Nucleoside diphosphate kinase (NDK) (NDP kinase) (EC 2.7.4.6) (Nucleoside-2-P kinase)	0.0418956	-0.0027514
RV2447c	RV2447c	FolC protein	0.00615679	0.229368
RV2448c	valS	Valine--tRNA ligase (EC 6.1.1.9) (Valyl-tRNA synthetase)	0.0741462	0.194606
RV2449c	RV2449c	Saccharopine dehydrogenase (NAD+, L-lysine forming)	0.0315232	-0.028264
Rv2453c	mobA	Probable molybdenum cofactor guanylyltransferase (MoCo guanylyltransferase) (EC 2.7.7.77) (GTP:molybdopterin guanylyltransferase) (Mo-MPT guanylyltransferase) (Molybdopterin guanylyltransferase) (Molybdopterin-guanine dinucleotide synthase)	-0.112436	0.00311307
RV2454c	RV2454c	2-oxoglutarate ferredoxin oxidoreductase subunit beta	0.151696	0.227471
RV2455c	RV2455c	2-oxoacid:acceptor oxidoreductase, alpha subunit	0.0264611	0.0685737
Rv2457c	clpX	ATP-dependent Clp protease ATP-binding subunit ClpX	-0.267745	-0.165523
Rv2460c	clpP2	ATP-dependent Clp protease proteolytic subunit (EC 3.4.21.92) (Endopeptidase Clp)	0.107322	-0.0156656
Rv2462c	--	Trigger factor (TF) (EC 5.2.1.8) (PPIase)	-0.0933537	-0.0621492
Rv2465c	Rv2465c	Ribose-5-phosphate isomerase B	0.0657139	0.0298624
Rv2466c	Rv2466c	Uncharacterized protein	0.00543492	-0.129844
RV2468c	RV2468c	Uncharacterized protein	-0.0488033	-0.0354594
RV2474c	RV2474c	Uncharacterized protein	0.129985	-0.260033
Rv2476c	Rv2476c	Glutamate dehydrogenase	-0.03792	0.00311323
Rv2477c	Rv2477c	ChvD family ATP-binding cassette protein	-0.0111936	-0.0472721
Rv2483c	plsC	HAD hydrolase, family IB	0.00173776	0.129441
RV2495c	RV2495c	Pyruvate dehydrogenase E2 component (Dihydrolipoamide acetyltransferase)	0.214768	-0.52552
RV2498c	RV2498c	Citrate lyase subunit beta-like protein	-0.288067	-0.662754
Rv2500c	fadE19	Acyl-CoA dehydrogenase fadE19	0.177049	0.208206
Rv2503c	scoB	3-oxoacid CoA-transferase, B subunit	-0.198399	-0.104727
Rv2504c	scoA	3-oxoacid CoA-transferase, A subunit	0.0416534	-0.0665938
RV2507	RV2507	Uncharacterized protein	0.334226	0.145959
Rv2509	Rv2509	Short-chain type dehydrogenase/reductase	0.095012	0.118837
RV2510c	RV2510c	AAA ATPase	0.188751	-0.318807
Rv2511	orn	Oligoribonuclease (EC 3.1.-.-)	0.036266	0.0568888
Rv2520c	Rv2520c	Uncharacterized protein	0.00732246	-0.161758
Rv2521	bcp	Peroxiredoxin Q/BCP	0.11871	0.0455492
Rv2524c	fas	Fatty acid synthase	-0.255746	-0.23878
Rv2527	Rv2527	Probable ribonuclease VapC (Probable RNase VapC) (EC 3.1.-.-) (Toxin VapC)	-0.154232	-0.504701
Rv2528c	mrr	Restriction system protein	-0.165986	-0.139024
RV2531c	RV2531c	Arginine decarboxylase	0.212596	0.370541
Rv2533c	--	N utilization substance protein B homolog (Protein NusB)	-0.00556721	-0.00926978
Rv2533c	Rv2533c	N utilization substance protein B homolog (Protein NusB)	0.40045	0.185772
Rv2534c	efp	Elongation factor P (EF-P)	-0.0234738	-0.031348
Rv2535c	pepQ	Cytoplasmic peptidase pepQ	0.00988322	0.095787
Rv2536	Rv2536	Uncharacterized protein	-0.0396095	0.169817
RV2540c	aroC	Chorismate synthase (EC 4.2.3.5) (5-enolpyruvylshikimate-3-phosphate phospholyase)	-0.122502	-0.0509444
Rv2554c	Rv2554c	Putative Holliday junction resolvase (EC 3.1.-.-)	-0.184873	-0.0731365
Rv2555c	alaS	Alanine--tRNA ligase (EC 6.1.1.7) (Alanyl-tRNA synthetase)	-0.0292877	0.0913579
Rv2556c	Rv2556c	Uncharacterized protein	-0.143031	0.0505653
RV2557	RV2557	Uncharacterized protein	-0.101072	-0.381488
RV2558	RV2558	Uncharacterized protein	0.234445	0.0382726
RV2563	RV2563	ABC transporter permease	0.142893	-0.0790159
Rv2564	glnQ	ABC transporter ATP-binding protein	-0.280812	-0.303323
Rv2565	Rv2565	Uncharacterized protein	-0.0731513	-0.0840922
RV2566	RV2566	Uncharacterized protein	-0.262055	-0.0917795
Rv2567	Rv2567	Uncharacterized protein	0.101696	0.0816901
Rv2572c	Rv2572c	Aspartate--tRNA ligase (EC 6.1.1.12) (Aspartyl-tRNA synthetase)	0.296431	0.0958956
Rv2574	Rv2574	Uncharacterized protein	0.073687	-0.0197608
Rv2575	Rv2575	Uncharacterized protein	0.230401	0.274628
Rv2579	--	Haloalkane dehalogenase (EC 3.8.1.5)	0.0532611	0.0723408
Rv2581c	Rv2581c	Hydroxyacylglutathione hydrolase	0.00665424	0.154237
RV2582	RV2582	Peptidyl-prolyl cis-trans isomerase B (Cyclophilin B)	0.0723739	-0.0347172
RV2583c	RV2583c	Bifunctional (P)ppGpp synthase/hydrolase relA	-0.390642	-0.385864
RV2584c	apt	Adenine phosphoribosyltransferase (APRT) (EC 2.4.2.7)	-0.0534747	-0.26081
Rv2586c	secF	Protein-export membrane protein SecF	0.0661828	0.0878754
RV2587c	secD	Protein translocase subunit SecD	-0.291929	-0.148704
Rv2588c	yajC	Preprotein translocase, YajC subunit	-0.0266976	-0.224749
RV2589	RV2589	4-aminobutyrate aminotransferase	-0.0121219	-0.198568
RV2590	RV2590	Thioester reductase domain-containing protein	-0.267294	0.396944
Rv2593c	ruvA	Holliday junction ATP-dependent DNA helicase RuvA (EC 3.6.4.12)	-0.764056	0.682119
Rv2603c	Rv2603c	Probable transcriptional regulatory protein RV2603c	-0.224774	0.0464429
Rv2606c	Rv2606c	Pyridoxal biosynthesis lyase PdxS (EC 4.-.-.-)	0.0864925	0.0689339
Rv2607	pdxH	Pyridoxine/pyridoxamine 5'-phosphate oxidase (EC 1.4.3.5) (PNP/PMP oxidase) (Pyridoxal 5'-phosphate synthase)	0.0616273	0.199557
RV2610c	RV2610c	GDP-mannose-dependent alpha-(1-2)-phosphatidylinositol mannosyltransferase	0.864496	0.740831
Rv2614c	thrS	Threonine--tRNA ligase (EC 6.1.1.3) (Threonyl-tRNA synthetase)	0.0811232	-0.0511716
Rv2619c	Rv2619c	Uncharacterized protein	0.212521	-0.00195757
Rv2622	Rv2622	Methyltransferase	0.159868	0.0635762
Rv2632c	Rv2632c	Uncharacterized protein	0.0312828	-0.107246
Rv2633c	Rv2633c	Uncharacterized protein	-0.0335374	0.0481469
Rv2671	Rv2671	Bifunctional riboflavin biosynthesis protein ribD	0.318713	0.0524362
RV2673	RV2673	Uncharacterized protein	-0.0535532	0.148214
Rv2675c	Rv2675c	Uncharacterized protein	0.12562	-0.0675558
RV2676c	RV2676c	Uncharacterized protein	0.155621	0.0992991
RV2678c	hemE	Uroporphyrinogen decarboxylase (UPD) (URO-D) (EC 4.1.1.37)	0.398968	0.74692
Rv2679	echA15	Enoyl-CoA hydratase	-0.166855	-0.0018879
RV2682c	dxs	1-deoxy-D-xylulose-5-phosphate synthase (EC 2.2.1.7) (1-deoxyxylulose-5-phosphate synthase)	-0.562043	0.106515
Rv2683	Rv2683	Uncharacterized protein	0.00862598	-0.0905659
Rv2688c	Rv2688c	Fluoroquinolones export ATP-binding protein	-0.0835988	-0.0189176
Rv2691	Rv2691	Trk system potassium uptake protein TrkA	-0.0344866	0.0449004
RV2696c	RV2696c	Uncharacterized protein	0.126814	0.0830147
Rv2697c	dut	Deoxyuridine 5'-triphosphate nucleotidohydrolase (dUTPase) (EC 3.6.1.23) (dUTP pyrophosphatase)	0.789591	0.29258
Rv2699c	Rv2699c	Uncharacterized protein	-0.0985964	-0.200831
Rv2702	Rv2702	Polyphosphate glucokinase	0.0978917	-0.0978267
Rv2703	sigA	RNA polymerase sigma factor	0.0448675	0.0513078
Rv2711	ideR	Iron-dependent repressor IdeR	0.0524499	0.0801221
Rv2713	Rv2713	Soluble pyridine nucleotide transhydrogenase (STH) (EC 1.6.1.1) (NAD(P)(+) transhydrogenase [B-specific])	-0.0340675	-0.140029
Rv2714	Rv2714	Uncharacterized protein	-0.352896	-0.155745
RV2715	RV2715	Hydrolase	-0.470733	-0.270546
Rv2716	Rv2716	Phenazine biosynthesis protein PhzF family protein	-0.527523	0.0157975
Rv2717c	Rv2717c	UPF0678 fatty acid-binding protein-like protein RV2717c	0.170304	0.216888
Rv2718c	nrdR	Transcriptional repressor NrdR	-0.188308	-0.02474
RV2721c	RV2721c	Uncharacterized protein	-0.11026	-0.106308
Rv2724c	fadE20	Acyl-CoA dehydrogenase fadE20	0.0671248	0.055243
RV2725c	hflX	GTPase HflX (GTP-binding protein HflX)	-0.630985	-0.504701
Rv2731	Rv2731	Uncharacterized protein	-0.132413	-0.0316031
RV2737c	RV2737c	Protein RecA	-0.0738653	-0.274065
Rv2740	Rv2740	Limonene-1,2-epoxide hydrolase	0.677187	0.0203473
Rv2743c	Rv2743c	Uncharacterized protein	-0.157134	0.586384
RV2746c	RV2746c	CDP-diacylglycerol-glycerol-3-phosphate 3-phosphatidyltransferase	0.676749	0.223141
Rv2747	Rv2747	Amino-acid N-acetyltransferase	0.231363	0.00554259
RV2748c	RV2748c	DNA translocase ftsK	-0.883893	-0.282531
Rv2749	Rv2749	Uncharacterized protein	0.0833447	-0.0783926
Rv2750	Rv2750	SDR family oxidoreductase	0.154002	-0.0180936
Rv2751	Rv2751	Uncharacterized protein	-0.154882	-0.00430276
Rv2752c	Rv2752c	Uncharacterized protein	0.169146	0.57667
Rv2753c	dapA	4-hydroxy-tetrahydrodipicolinate synthase (HTPA synthase) (EC 4.3.3.7)	0.0760783	-0.0405448
Rv2756c	Rv2756c	Type I restriction enzyme M protein	0.252763	0.0744373
RV2766c	RV2766c	Oxidoreductase	0.13191	-0.039943
Rv2773c	Rv2773c	4-hydroxy-tetrahydrodipicolinate reductase (HTPA reductase) (EC 1.17.1.8)	-0.279551	-0.229782
Rv2775	Rv2775	Uncharacterized protein	-0.178207	0.0855269
Rv2778c	Rv2778c	Uncharacterized protein	0.0834711	0.0741907
RV2782c	RV2782c	Uncharacterized protein	0.000294789	0.0289886
Rv2783c	gpsI	Polyribonucleotide nucleotidyltransferase (EC 2.7.7.8) (Polynucleotide phosphorylase)	-0.0371758	-0.0578229
Rv2785c	rpsO	30S ribosomal protein S15	0.0588771	-0.0542525
RV2788	RV2788	DtxR family transcriptional regulator, Mn-dependent transcriptional regulator	0.317695	0.186265
RV2802c	RV2802c	Uncharacterized protein	-0.0544708	-0.0167276
Rv2818c	Rv2818c	CRISPR type III-a/mtube-associated protein csm6	-0.186286	-0.194751
RV2828c	RV2828c	Uncharacterized protein	0.358891	0.110262
Rv2831	echA16	Enoyl-CoA hydratase	0.0735859	0.133783
RV2837c	RV2837c	Uncharacterized protein	0.00355968	0.0980643
Rv2838c	rbfA	Ribosome-binding factor A	0.223055	-0.00253599
RV2839c	infB	Translation initiation factor IF-2	-0.0741046	0.0575355
Rv2839c	infB	Translation initiation factor IF-2	-0.0130134	0.0727356
Rv2841c	nusA	Transcription elongation protein nusA	-0.0246842	-0.0126583
RV2845c	proS	Proline--tRNA ligase (EC 6.1.1.15) (Prolyl-tRNA synthetase)	-0.048019	-0.0152431
Rv2852c	mqo	Probable malate:quinone oxidoreductase (EC 1.1.5.4) (MQO) (Malate dehydrogenase [quinone])	0.0857347	0.174824
Rv2858c	aldC	Aldehyde dehydrogenase (NAD+)	0.00954225	0.113734
Rv2860c	glnA4	Glutamine synthetase	-0.601032	-0.430184
RV2861c	RV2861c	Methionine aminopeptidase (EC 3.4.11.18)	0.119491	0.140925
RV2868c	ispG	4-hydroxy-3-methylbut-2-en-1-yl diphosphate synthase (EC 1.17.7.1) (1-hydroxy-2-methyl-2-(E)-butenyl 4-diphosphate synthase)	-0.0986404	-0.144375
Rv2870c	--	1-deoxy-D-xylulose 5-phosphate reductoisomerase (DXP reductoisomerase) (EC 1.1.1.267) (1-deoxyxylulose-5-phosphate reductoisomerase) (2-C-methyl-D-erythritol 4-phosphate synthase)	-0.281477	0.195421
RV2873	RV2873	Cell surface lipoprotein MPB83	-0.0738653	0.347424
RV2875	RV2875	Immunogenic protein MPT70	-0.111877	0.179212
RV2878c	RV2878c	Soluble secreted antigen MPT53	-0.225564	-0.14604
Rv2882c	frr	Ribosome-recycling factor (RRF) (Ribosome-releasing factor)	-0.0153007	-0.0402316
Rv2883c	pyrH	Uridylate kinase (UK) (EC 2.7.4.22) (Uridine monophosphate kinase)	-0.331471	-0.053951
Rv2887	Rv2887	Transcriptional regulator	-0.160043	-0.35746
Rv2888c	amiC	Amidase	-0.0146877	-0.0533597
Rv2889c	tsf	Elongation factor Ts (EF-Ts)	0.112911	0.00531438
Rv2890c	rpsB	30S ribosomal protein S2	-0.00612692	-0.00587214
RV2893	RV2893	Oxidoreductase	0.225952	0.119678
Rv2895c	viuB	Mycobactin utilization protein viuB	0.189011	-0.092257
Rv2901c	Rv2901c	Uncharacterized protein	-0.0070136	0.186213
RV2903c	RV2903c	Signal peptidase I	0.20895	0.357446
Rv2904c	rplS	50S ribosomal protein L19	0.00888536	0.0640488
Rv2906c	trmD	tRNA (guanine-N(1)-)-methyltransferase (EC 2.1.1.228) (M1G-methyltransferase) (tRNA [GM37] methyltransferase)	0.0382323	0.152814
Rv2908c	Rv2908c	UPF0109 protein RV2908c	0.0609913	0.158189
RV2909c	rpsP	30S ribosomal protein S16	-0.0449773	-0.0659818
RV2914c	RV2914c	Serine/threonine protein kinase	-0.0711251	-0.0254883
Rv2916c	ffh	Signal recognition particle protein (Fifty-four homolog)	-0.291044	0.0869541
RV2919c	RV2919c	Nitrogen regulatory protein P-II	-0.244751	-0.323118
Rv2921c	Rv2921c	Signal recognition particle receptor FtsY (SRP receptor)	-0.163061	0.0636995
RV2925c	rnc	Ribonuclease 3 (EC 3.1.26.3) (Ribonuclease III)	-0.0434741	-0.0824221
Rv2927c	Rv2927c	Uncharacterized protein	-0.161869	-0.0927955
RV2928	RV2928	Uncharacterized protein	0.168813	0.0872216
RV2931	RV2931	Phenolpthiocerol synthesis polyketide synthase PpsA	0.451443	0.430833
RV2932	RV2932	Phenolpthiocerol synthesis polyketide synthase PpsB	0.727207	0.656471
RV2933	RV2933	Phenolpthiocerol synthesis type-I polyketide synthase C	-0.250147	-0.170425
Rv2935	Rv2935	Non-ribosomal peptide synthetase domain-containing protein	0.198169	0.295782
Rv1218c	Rv1218c	Antibiotic transporter ATP-binding protein	-0.681955	-0.0443304
Rv2940c	--	Mycocerosic acid synthase	0.142055	0.0802283
Rv2941	fadD28	Fatty acid CoA ligase FadD28	0.168759	0.0375672
RV2945c	RV2945c	Lipoprotein lPpx	-0.336694	0.169208
Rv2951c	Rv2951c	Phthiodiolone/phenolphthiodiolone dimycocerosates ketoreductase	0.0582549	0.121588
Rv2952	Rv2952	Phthiotriol/phenolphthiotriol dimycocerosates methyltransferase	0.0199046	0.0377338
RV2953	RV2953	Trans-acting enoyl reductase	0.00485882	0.065024
RV2954c	RV2954c	Uncharacterized protein	0.07333	0.119678
RV2955c	RV2955c	FkbM family methyltransferase	-0.263991	-0.086102
Rv2956	Rv2956	FkbM family methyltransferase	0.0712321	0.126695
Rv2967c	pca	Pyruvate carboxylase (EC 6.4.1.1)	0.145993	0.0016728
Rv2969c	Rv2969c	Uncharacterized protein	0.129219	0.074521
RV2970c	RV2970c	Esterase/lipase	0.00971378	0.130688
Rv2971	Rv2971	Oxidoreductase	0.0502878	0.0701063
Rv2972c	Rv2972c	Uncharacterized protein	0.116034	1.02693
RV2974c	RV2974c	DAK2 domain fusion protein YloV	-0.108632	0.0452398
Rv2976c	ung	Uracil-DNA glycosylase (UDG) (EC 3.2.2.27)	-0.105653	-0.0628801
RV2981c	ddl	D-alanine--D-alanine ligase (EC 6.3.2.4) (D-Ala-D-Ala ligase) (D-alanylalanine synthetase)	0.104456	0.101223
Rv2982c	Rv2982c	Glycerol-3-phosphate dehydrogenase [NAD(P)+] (EC 1.1.1.94) (NAD(P)H-dependent glycerol-3-phosphate dehydrogenase)	-0.577147	-0.494789
Rv2984	Rv2984	Polyphosphate kinase (EC 2.7.4.1) (ATP-polyphosphate phosphotransferase) (Polyphosphoric acid kinase)	0.0638718	0.0670501
Rv2985	mutT1	Hydrolase mutT1	0.373986	0.2236
Rv2986c	Rv2986c	DNA-binding protein HU-beta	0.0526852	0.0589237
RV2987c	leuD	3-isopropylmalate dehydratase small subunit (EC 4.2.1.33) (Alpha-IPM isomerase) (Isopropylmalate isomerase)	0.0895194	0.0959071
RV2987c	leuD	3-isopropylmalate dehydratase small subunit (EC 4.2.1.33) (Alpha-IPM isomerase) (Isopropylmalate isomerase)	-0.0296451	0.205537
Rv2988c	--	3-isopropylmalate dehydratase large subunit (EC 4.2.1.33) (Alpha-IPM isomerase) (Isopropylmalate isomerase)	0.0257134	0.399214
Rv2989	Rv2989	Transcriptional regulator	-0.0423879	0.103124
Rv2993c	Rv2993c	Uncharacterized protein	-0.134929	0.127522
Rv2995c	--	3-isopropylmalate dehydrogenase (EC 1.1.1.85) (3-IPM-DH) (Beta-IPM dehydrogenase)	-0.0116937	-0.125317
Rv2999	--	Lipoprotein lppY	-0.324882	-0.218769
Rv3001c	ilvC	Ketol-acid reductoisomerase (EC 1.1.1.86) (Acetohydroxy-acid isomeroreductase) (Alpha-keto-beta-hydroxylacyl reductoisomerase)	-0.00215798	0.083151
Rv3002c	ilvH	Acetolactate synthase small subunit	0.0576672	0.0154113
RV3003c	RV3003c	Acetolactate synthase (EC 2.2.1.6)	-0.610947	-0.249612
Rv3006	lppZ	Uncharacterized protein	0.0545423	0.0363512
Rv3009c	gatB	Aspartyl/glutamyl-tRNA(Asn/Gln) amidotransferase subunit B (Asp/Glu-ADT subunit B) (EC 6.3.5.-)	0.0497299	0.146513
Rv3010c	pfkA	6-phosphofructokinase (Phosphofructokinase) (EC 2.7.1.11) (Phosphohexokinase)	0.412737	0.305604
RV3011c	gatA	Glutamyl-tRNA(Gln) amidotransferase subunit A (Glu-ADT subunit A) (EC 6.3.5.-)	0.150734	0.0165725
Rv3012c	gatC	Aspartyl/glutamyl-tRNA(Asn/Gln) amidotransferase subunit C (Asp/Glu-ADT subunit C) (EC 6.3.5.-)	-0.0114492	0.157349
Rv3028c	fixB	Electron transfer flavoprotein subunit alpha	-0.0502411	0.0236552
Rv3029c	fixA	Electron transfer flavoprotein subunit beta	0.0600233	-0.0170518
Rv3033	Rv3033	Uncharacterized protein	0.0608929	0.0538403
RV3034c	RV3034c	Transferase	0.244768	0.0678064
RV3035	RV3035	Uncharacterized protein	-0.194763	0.0295424
RV3036c	RV3036c	Uncharacterized protein	0.0662666	0.0954492
Rv3038c	Rv3038c	Methyltransferase	0.0311658	-0.09938
Rv3040c	Rv3040c	Uncharacterized protein	-0.0481164	0.170101
RV3042c	RV3042c	Phosphoserine phosphatase	0.0316285	0.243913
Rv3043c	ctaD	Cytochrome c oxidase, subunit I	-0.0257476	-0.0158226
RV3044	RV3044	Iron complex transporter substrate-binding protein	0.203128	0.0813292
Rv3045	adhC	NADP-dependent alcohol dehydrogenase C	-0.0383209	-0.0202547
Rv3046c	Rv3046c	Uncharacterized protein	-0.385332	-0.0700896
RV3050c	RV3050c	Transcriptional regulator, asnC-family	-0.00723462	-0.127492
Rv3051c	nrdE	Ribonucleoside-diphosphate reductase (EC 1.17.4.1)	-0.109168	-0.0445773
RV3054c	RV3054c	Uncharacterized protein	-0.00425983	1.01832
RV3057c	RV3057c	Short-chain type alcohol dehydrogenase/reductase	-0.4037	-0.0938033
Rv3058c	Rv3058c	Transcriptional regulator, tetR-family	-0.0865765	-0.306055
Rv3061c	fadE22	Acyl-CoA dehydrogenase fadE22	-0.138703	-0.0295923
RV3068c	RV3068c	Phosphoglucomutase, alpha-D-glucose phosphate-specific	0.0234532	-0.103161
RV3075c	RV3075c	Citrate lyase subunit beta	-0.0044129	-0.0379368
Rv3077	Rv3077	Hydrolase	0.239495	0.189171
RV3081	RV3081	Uncharacterized protein	0.145193	0.446657
Rv3087	Rv3087	Acyltransferase, WS/DGAT/MGAT	0.0290802	-0.0910832
RV3088	RV3088	Acyltransferase, WS/DGAT/MGAT	0.0416347	-0.00663042
RV3090	RV3090	Uncharacterized protein	0.00823194	0.0245509
Rv3091	Rv3091	Uncharacterized protein	-0.0187066	0.263749
RV3094c	RV3094c	Uncharacterized protein	-0.0656604	0.0816387
Rv3099c	Rv3099c	Uncharacterized protein	0.0910021	0.0434403
RV3101c	RV3101c	Cell division protein FtsX	0.0228481	-0.0124213
Rv3102c	ftsE	Type II (General) Secretory Pathway (IISP) Family protein	0.181813	0.105505
RV3105c	prfB	Peptide chain release factor 2 (RF-2)	0.188955	-0.0254883
Rv3106	fprA	NADPH-ferredoxin reductase fprA	-0.0427829	-0.121338
Rv3117	cysA3	thiosulfate sulfurtransferase CysA2 [Mycobacterium tuberculosis H37Rv]	0.131743	0.0420373
Rv3118	sseC1	hypothetical protein Rv0814c [Mycobacterium tuberculosis H37Rv]	0.070782	0.00866216
Rv3132c	Rv3132c	Redox sensor histidine kinase response regulator devS	0.0203579	-0.40489
RV3133c	RV3133c	Transcriptional regulatory protein devR (DosR)	0.00100489	0.144555
RV3136	RV3136	PPE family protein	-0.0644164	-0.159975
Rv3137	Rv3137	Histidinol-phosphatase	-0.0574811	0.00565393
Rv3139	fadE24	Acyl-CoA dehydrogenase fadE24	-0.228269	0.162659
Rv3140	fadE23	Acyl-CoA dehydrogenase	0.198554	0.160047
Rv3143	Rv3143	Response regulator	-0.0209456	0.0599924
RV3147	nuoC	NADH-quinone oxidoreductase subunit C (EC 1.6.99.5) (NADH dehydrogenase I subunit C) (NDH-1 subunit C)	-0.155249	-0.0559753
RV3148	nuoD	NADH-quinone oxidoreductase subunit D (EC 1.6.99.5) (NADH dehydrogenase I subunit D) (NDH-1 subunit D)	-0.038895	-0.0223638
Rv3149	nuoE	NADH-quinone oxidoreductase subunit E	-0.249548	0.0823826
Rv3150	nuoF	NADH-quinone oxidoreductase subunit F	0.00352984	0.185722
Rv3151	Rv3151	NADH-quinone oxidoreductase (EC 1.6.99.5)	-0.0459436	-0.0741531
Rv3152	nuoH	NADH-quinone oxidoreductase subunit H (EC 1.6.99.5) (NADH dehydrogenase I subunit H) (NDH-1 subunit H)	-0.132645	0.0885054
Rv3153	--	NADH-quinone oxidoreductase subunit I (EC 1.6.99.5) (NADH dehydrogenase I subunit I) (NDH-1 subunit I)	0.146959	0.0211955
Rv3154	nuoJ	NADH dehydrogenase I subunit J	-0.888783	-0.0845055
Rv3165c	Rv3165c	Uncharacterized protein	0.264426	-0.277592
RV3168	RV3168	Uncharacterized protein	-0.0147283	0.167606
Rv3169	Rv3169	Uncharacterized protein	0.163882	0.0878023
Rv3193c	Rv3193c	UPF0182 protein RV3193c	-0.0171511	-0.0519325
Rv3194c	Rv3194c	PDZ domain-containing protein	-0.0347749	-0.203174
RV3196A	RV3196A	Uncharacterized protein	-1.01475	-0.478079
Rv3197	Rv3197	ABC transporter ATP-binding protein	0.22628	-0.0531203
Rv3200c	Rv3200c	NAD+ diphosphatase	-0.302674	-0.255433
RV3205c	RV3205c	Uncharacterized protein	-0.137659	-0.0701091
Rv3206c	--	Molybdopterin biosynthesis protein MoeB	-0.110093	-0.0116797
Rv3208	Rv3208	Transcriptional regulator, tetR-family	0.191534	0.662738
Rv3208A	Rv3208A	Uncharacterized protein	0.0500138	0.0186256
Rv3210c	Rv3210c	Uncharacterized protein	0.0866869	0.364673
Rv3213c	Rv3213c	Chromosome partitioning protein	-0.0130645	-0.00217498
Rv3215	entC	Isochorismate synthase	-0.189622	0.058714
RV3220c	RV3220c	Uncharacterized protein	-0.171714	-0.191911
Rv3223c	sigH	RNA polymerase sigma factor	-0.0604657	0.28356
RV3224	RV3224	Citronellol/citronellal dehydrogenase	-0.0602259	-0.0301906
Rv3225c	Rv3225c	Uncharacterized protein	0.2843	0.0343221
Rv3226c	Rv3226c	Uncharacterized protein	-0.883966	-0.126826
Rv3227	--	3-phosphoshikimate 1-carboxyvinyltransferase (EC 2.5.1.19) (5-enolpyruvylshikimate-3-phosphate synthase)	0.287706	-0.00335978
RV3232c	ppk2	Polyphosphate kinase 2	-0.0680028	0.0826206
RV3233c	RV3233c	Acyltransferase, WS/DGAT/MGAT	0.138887	0.128972
Rv3237c	Rv3237c	TrkA domain-containing protein	0.147732	0.0928616
RV3240c	secA	Protein translocase subunit SecA	-0.000380877	-0.0766061
RV3241c	RV3241c	Ribosomal subunit interface protein	-0.23706	-0.181096
RV3244c	lpqB	Lipoprotein LpqB	-0.0332588	0.426531
RV3245c	RV3245c	Sensor histidine kinase mtrB	0.13158	-0.402962
RV3246c	RV3246c	DNA-binding response regulator mtrA	-0.353771	0.423339
RV3246c	RV3246c	DNA-binding response regulator mtrA	-0.0804622	-0.164113
RV3248c	ahcY	Adenosylhomocysteinase (EC 3.3.1.1) (S-adenosyl-L-homocysteine hydrolase)	0.0351402	0.0236506
RV3250c	RV3250c	Rubredoxin	-0.384016	-0.245537
Rv3255c	manA	Mannose-6-phosphate isomerase, class I	-0.101546	0.274839
Rv3256c	Rv3256c	Uncharacterized protein	0.0475361	-0.211599
Rv3257c	manB	Phosphomannomutase	0.066443	0.0615773
Rv3261	fbiA	2-phospho-L-lactate transferase (EC 2.7.8.28) (LPPG:FO 2-phospho-L-lactate transferase)	-0.237256	0.46698
Rv3269	Rv3269	Uncharacterized protein	0.0728281	0.126138
RV3270	RV3270	Heavy metal translocating P-type ATPase	0.174119	0.0997916
Rv3273	Rv3273	Carbonic anhydrase	0.077716	0.0896936
Rv3274c	fadE25	Acyl-CoA dehydrogenase fadE25	0.141842	0.129287
RV3276c	RV3276c	N5-carboxyaminoimidazole ribonucleotide synthase	0.0465951	0.155704
Rv3278c	Rv3278c	Uncharacterized protein	-0.419297	-0.106294
Rv3280	accD5	Propionyl-CoA carboxylase beta chain	0.161014	0.135375
RV3281	RV3281	Uncharacterized protein	-1.19094	0.0843893
Rv3283	sseA	Sulfurtransferase	0.0358772	0.0402182
Rv3285	accA3	Acetyl-/propionyl-coenzyme A carboxylase alpha chain	0.0938065	0.0588878
Rv3292	Rv3292	Uncharacterized protein	0.281461	0.552433
Rv3295	Rv3295	Transcriptional regulator, tetR-family	-0.00628142	0.00572106
RV3296	RV3296	ATP-dependent helicase Lhr	-0.221001	-0.013675
Rv3301c	phoY1	Phosphate-specific transport system accessory protein PhoU	-0.346627	-0.381654
Rv3302c	glpD2	Glycerol-3-phosphate dehydrogenase 2	-0.436619	-0.220994
RV3303c	RV3303c	NAD(P)H dehydrogenase (Quinone)	-0.148433	-0.129284
Rv3304	Rv3304	Uncharacterized protein	-0.297402	0.231936
RV3309c	upp	Uracil phosphoribosyltransferase (EC 2.4.2.9) (UMP pyrophosphorylase) (UPRTase)	0.231512	0.0425692
Rv3311	Rv3311	Uncharacterized protein	0.0407465	0.049758
Rv3313c	add	Adenosine deaminase (EC 3.5.4.4) (Adenosine aminohydrolase)	-0.154232	-0.267036
RV3314c	RV3314c	Thymidine phosphorylase	-0.269343	-0.249226
Rv3315c	cdd	Cytidine deaminase	-0.224041	-0.326075
RV3318	RV3318	Succinate dehydrogenase, flavoprotein subunit	-0.0648742	-0.0417565
RV3319	RV3319	Succinate dehydrogenase and fumarate reductase iron-sulfur protein	0.203883	0.0218059
Rv3322c	Rv3322c	Methyltransferase	0.10287	0.0460707
Rv3323c	Rv3323c	Molybdopterin synthase catalytic subunit	0.0232295	0.0958262
Rv3324c	Rv3324c	Cyclic pyranopterin monophosphate synthase accessory protein (Molybdenum cofactor biosynthesis protein C)	0.0273612	-0.0129798
RV3327	RV3327	Transposase	0.123919	-0.235217
RV3329	RV3329	Uncharacterized protein	-0.319994	-0.165515
Rv3330	dacB1	D-alanyl-D-alanine carboxypeptidase	-0.196159	-0.0860137
Rv3336c	trpS	Tryptophan--tRNA ligase (EC 6.1.1.2) (Tryptophanyl-tRNA synthetase)	0.359907	0.9255
Rv3340	metC	O-acetylhomoserine aminocarboxypropyltransferase/cysteine synthase	0.0439783	-0.0700463
Rv3342	Rv3342	Methyltransferase	0.200099	0.154124
Rv3356c	Rv3356c	Bifunctional protein FolD	-0.0571691	0.0778364
Rv3364c	Rv3364c	Uncharacterized protein	-0.101778	0.0747374
RV3365c	RV3365c	Uncharacterized protein	0.102749	-0.00487801
Rv3368c	Rv3368c	Oxidoreductase	-0.0749449	-0.19068
RV3369	RV3369	Uncharacterized protein	0.0951531	0.20482
RV3376	RV3376	HAD hydrolase, family IA	-0.299003	-0.652576
Rv3384c	Rv3384c	Probable ribonuclease VapC (Probable RNase VapC) (EC 3.1.-.-) (Toxin VapC)	-0.250147	0.000956963
Rv3389c	Rv3389c	Oxidoreductase	0.2837	-0.205189
RV3390	RV3390	Lipoprotein lpqD	0.000145208	0.0931717
RV3392c	RV3392c	Cyclopropane mycolic acid synthase 1	-0.0767128	-0.0114344
RV3396c	guaA	GMP synthase [glutamine-hydrolyzing] (EC 6.3.5.2) (GMP synthetase) (Glutamine amidotransferase)	0.0532079	0.117979
Rv3400	Rv3400	Beta-phosphoglucomutase family hydrolase	0.00597963	0.0990247
Rv3401	Rv3401	Kojibiose phosphorylase	0.181838	-0.0117166
Rv3404c	Rv3404c	Uncharacterized protein	-0.197594	0.0471142
Rv3405c	Rv3405c	Transcriptional regulator	-0.120818	-0.131642
Rv3409c	choD	Cholesterol oxidase	0.0720911	0.0482157
Rv3410c	guaB3	IMP dehydrogenase	0.0607735	0.00360086
Rv3411c	guaB2	Inosine-5'-monophosphate dehydrogenase (IMP dehydrogenase) (IMPD) (IMPDH) (EC 1.1.1.205)	0.0393963	-0.110098
Rv3417c	groEL	60 kDa chaperonin (GroEL protein) (Protein Cpn60)	0.137205	0.0931719
RV3418c	groS	10 kDa chaperonin (GroES protein) (Protein Cpn10)	0.0868335	0.0193249
RV3423c	RV3423c	Alanine racemase (EC 5.1.1.1)	0.486199	0.559968
RV3432c	RV3432c	Glutamate decarboxylase	-0.230141	-0.331564
Rv3436c	glmS	Glutamine--fructose-6-phosphate aminotransferase [isomerizing] (EC 2.6.1.16) (D-fructose-6-phosphate amidotransferase) (GFAT) (Glucosamine-6-phosphate synthase) (Hexosephosphate aminotransferase) (L-glutamine--D-fructose-6-phosphate amidotransferase)	0.0440231	-0.0993219
Rv3438	Rv3438	Uncharacterized protein	0.147126	-0.0745199
Rv3441c	glmM	Phosphoglucosamine mutase (EC 5.4.2.10)	-0.21719	0.029143
Rv3442c	rpsI	30S ribosomal protein S9	-0.0103701	-0.0643045
Rv3443c	rplM	50S ribosomal protein L13	0.164227	0.0536964
Rv3455c	Rv3455c	tRNA pseudouridine synthase A (EC 5.4.99.12) (tRNA pseudouridine(38-40) synthase) (tRNA pseudouridylate synthase I) (tRNA-uridine isomerase I)	0.196185	-0.0751531
Rv3456c	rplQ	50S ribosomal protein L17	0.151804	0.100389
RV3456c	rplQ	50S ribosomal protein L17	-0.0571616	0.0195433
Rv3457c	rpoA	DNA-directed RNA polymerase subunit alpha (RNAP subunit alpha) (EC 2.7.7.6) (RNA polymerase subunit alpha) (Transcriptase subunit alpha)	0.0206262	-0.0190535
Rv3458c	rpsD	30S ribosomal protein S4	0.0641102	0.116158
Rv3459c	--	30S ribosomal protein S11	0.0195315	-0.00129215
RV3460c	rpsM	30S ribosomal protein S13	0.0763667	0.0226006
Rv3461c	rpmJ	50S ribosomal protein L36	-0.0379814	0.0993836
Rv3462c	infA	Translation initiation factor IF-1	0.131795	0.279338
RV3463	RV3463	Uncharacterized protein	-0.145823	0.168861
Rv3464	rmlB	dTDP-glucose 4,6-dehydratase (EC 4.2.1.46)	0.0849434	0.0270447
Rv3465	rmlC	dTDP-4-dehydrorhamnose 3,5-epimerase	0.176379	-0.108158
RV3479	RV3479	Uncharacterized protein	-0.167116	-0.166242
Rv3480c	Rv3480c	Acyltransferase, WS/DGAT/MGAT	0.345944	-0.113864
Rv3485c	Rv3485c	Oxidoreductase	0.07627	0.373329
Rv3489	Rv3489	Uncharacterized protein	-0.130049	-0.0221696
RV3490	RV3490	Trehalose-phosphate synthase	0.147444	0.142545
Rv3491	Rv3491	Uncharacterized protein	-0.36358	-0.301963
RV3493c	RV3493c	Uncharacterized protein	-0.131217	-0.180295
RV3494c	RV3494c	Virulence factor Mce family protein	-0.258256	-0.40611
RV3495c	RV3495c	Virulence factor Mce family protein	0.0311036	-0.137357
Rv3497c	mce4C	Virulence factor Mce family protein	-0.242817	-0.266108
Rv3498c	mce4B	Virulence factor Mce family protein	-0.239078	-0.355687
Rv3509c	ilvX	Acetolactate synthase I/II/III large subunit	0.0547386	0.040063
RV3515c	RV3515c	Uncharacterized protein	-0.0745071	-0.101551
Rv3518c	Rv3518c	Cytochrome P450 monooxygenase 142 cyp142	-0.656562	-0.174771
Rv3519	Rv3519	Uncharacterized protein	-0.0978343	-0.075301
Rv3520c	Rv3520c	Oxidoreductase	-0.0577056	-0.0941718
RV3528c	RV3528c	Uncharacterized protein	0.087166	0.13115
Rv3530c	Rv3530c	Oxidoreductase	-0.0793613	-0.0984747
Rv3534c	Rv3534c	4-hydroxy-2-oxovalerate aldolase (HOA) (EC 4.1.3.39) (4-hydroxy-2-keto-pentanoic acid aldolase) (4-hydroxy-2-oxopentanoate aldolase)	-0.136936	-0.309733
RV3545c	RV3545c	Steroid C27-monooxygenase	-0.208902	-0.26879
RV3546	RV3546	Acetyl-CoA C-acetyltransferase	0.281549	0.207901
Rv3547	Rv3547	Deazaflavin-dependent nitroreductase	-0.0735582	-0.0149542
Rv3548c	Rv3548c	Oxidoreductase	-0.0994901	-0.0709301
Rv3554	Rv3554	Oxidoreductase	0.20697	0.403358
Rv3556c	fadA6	Acetyl-CoA C-acetyltransferase	0.022192	0.103198
RV3568c	RV3568c	Iron-dependent extradiol dioxygenase	0.189855	-0.436084
RV3569c	RV3569c	4,5-9,10-diseco-3-hydroxy-5,9, 17-trioxoandrosta-1(10),2-diene-4-oate hydrolase	-0.324459	-0.0448532
Rv3570c	Rv3570c	Flavin-dependent monooxygenase, oxygenase subunit	0.0839459	0.0762035
Rv3573c	fadE34	Acyl-CoA dehydrogenase fadE34	0.241465	0.0664159
Rv3574	Rv3574	HTH-type transcriptional repressor KstR	-0.0466951	0.129033
Rv3575c	Rv3575c	Uncharacterized protein	0.315381	0.120167
RV3580c	cysS	Cysteine--tRNA ligase (EC 6.1.1.16) (Cysteinyl-tRNA synthetase)	0.0455762	-0.086272
Rv3582c	--	2-C-methyl-D-erythritol 4-phosphate cytidylyltransferase (EC 2.7.7.60) (4-diphosphocytidyl-2C-methyl-D-erythritol synthase) (MEP cytidylyltransferase)	-0.0442255	-0.0533581
Rv3583c	Rv3583c	CarD family transcriptional regulator	-0.0462844	-0.0164357
RV3584	RV3584	Lipoprotein lpqE	-0.0503531	0.117287
Rv3586	Rv3586	DNA integrity scanning protein disA	0.139773	-0.289896
RV3587c	RV3587c	Uncharacterized protein	-0.25986	0.0724597
Rv3588c	Rv3588c	Carbonic anhydrase (EC 4.2.1.1)	0.121924	0.209532
Rv3592	TB11.2	Uncharacterized protein	-0.250724	-0.262479
Rv3594	Rv3594	Uncharacterized protein	-0.0936687	-0.0616962
Rv3597c	lsr2	Protein lsr2	-0.0998509	-0.0829519
RV3600c	coaX	Type III pantothenate kinase (EC 2.7.1.33) (PanK-III) (Pantothenic acid kinase)	-0.16721	0.180945
Rv3602c	panC	Pantothenate synthetase (PS) (EC 6.3.2.1) (Pantoate--beta-alanine ligase) (Pantoate-activating enzyme)	-0.0102622	0.0764626
Rv3603c	Rv3603c	Uncharacterized protein	0.0693283	0.0249153
Rv3609c	folE	GTP cyclohydrolase 1 (EC 3.5.4.16) (GTP cyclohydrolase I)	0.640432	0.311485
RV3610c	ftsH	ATP-dependent zinc metalloprotease FtsH (EC 3.4.24.-)	0.0454539	-0.0661262
RV3614c	RV3614c	ESX-1 secretion-associated protein EspD	-0.0141555	-0.108962
Rv3615c	Rv3615c	ESX-1 secretion-associated protein EspC	-0.000373622	-0.209588
Rv3616c	Rv3616c	ESX-1 secretion-associated protein EspA	0.118933	0.0276121
RV3617	RV3617	Epoxide hydrolase ephA	0.0920272	-0.135429
Rv3623	--	Uncharacterized protein	0.111156	0.0387355
RV3624c	RV3624c	Hypoxanthine-guanine phosphoribosyltransferase	0.288095	0.598963
RV3627c	RV3627c	D-alanyl-D-alanine carboxypeptidase/D-alanyl-D-alanine-endopeptidase	0.228857	0.138414
Rv3628	ppa	Inorganic pyrophosphatase (EC 3.6.1.1) (Pyrophosphate phospho-hydrolase)	0.035731	-0.0261045
Rv3633	Rv3633	Uncharacterized protein	-0.106778	0.062802
RV3645	RV3645	Adenylate cyclase	-0.454573	-0.251345
Rv3646c	topA	DNA topoisomerase (EC 5.99.1.2)	0.0436066	0.187053
Rv3648c	cspA	Cold shock protein (Beta-ribbon, CspA family)	0.0509599	0.139422
Rv3661	Rv3661	HAD hydrolase, family IB	0.288808	0.301207
RV3662c	RV3662c	Uncharacterized protein	0.193277	0.290199
Rv3667	--	Acetyl-coenzyme A synthetase (AcCoA synthetase) (Acs) (EC 6.2.1.1) (Acetate--CoA ligase) (Acyl-activating enzyme)	-0.0403264	-0.22497
Rv3669	Rv3669	Uncharacterized protein	-0.0401863	0.0945835
RV3670	RV3670	Microsomal epoxide hydrolase	-0.12552	0.290199
RV3671c	RV3671c	Uncharacterized protein	-0.0903263	0.0198069
Rv3676	Rv3676	CRP/FNR family transcriptional regulator, anaerobic regulatory protein	-0.00720834	-0.0785584
Rv3678A	Rv3678A	Uncharacterized protein	-0.172553	-0.188315
Rv3678c	Rv3678c	Uncharacterized protein	0.115871	-0.0715729
RV3679	RV3679	Anion transporter ATPase	0.0711679	-0.0288905
Rv3680	Rv3680	Anion transporter ATPase	-0.128595	0.174358
Rv3683	Rv3683	Uncharacterized protein	0.257814	0.0427522
Rv3684	Rv3684	Cysteine synthase A	0.0340576	-0.140641
Rv3687c	Rv3687c	Anti-sigma factor antagonist	0.326925	0.0926092
Rv3688c	Rv3688c	Uncharacterized protein	-0.0650944	-0.0899691
Rv3692	moxR2	MoxR-like ATPase	0.0486121	-0.0126958
RV3693	RV3693	Uncharacterized protein	0.0343432	-0.150761
RV3699	RV3699	Methyltransferase	-0.0435305	-0.1718
RV3705c	RV3705c	Uncharacterized protein	-0.144117	-0.00780437
Rv3708c	asd	Aspartate-semialdehyde dehydrogenase (ASA dehydrogenase) (ASADH) (EC 1.2.1.11) (Aspartate-beta-semialdehyde dehydrogenase)	0.0685587	-0.123182
Rv3709c	ask	Aspartokinase (EC 2.7.2.4)	-0.142541	0.000161202
RV3713	RV3713	Uncharacterized protein	-0.0691556	0.0479963
Rv3715c	recR	Recombination protein RecR	-0.198399	-0.576745
RV3716c	RV3716c	Nucleoid-associated protein RV3716c	0.0324797	0.00173317
Rv3718c	Rv3718c	Uncharacterized protein	0.0304512	0.0221802
RV3719	RV3719	Uncharacterized protein	-0.194617	-0.153575
Rv3720	Rv3720	Cyclopropane-fatty-acyl-phospholipid synthase	0.0353055	0.000441581
Rv3721c	dnaZX	DNA polymerase III subunit gamma/tau	0.0334934	-0.0780263
Rv3723	Rv3723	Uncharacterized protein	-0.302216	-0.221334
Rv3725	--	Oxidoreductase	0.00290601	0.145872
RV3725	RV3725	Oxidoreductase	0.107087	0.145872
Rv3726	Rv3726	Oxidoreductase	0.233554	0.00648212
RV3732	RV3732	Uncharacterized protein	-0.082466	-0.226376
Rv3734c	Rv3734c	Acyltransferase, WS/DGAT/MGAT	0.145017	0.0948808
Rv3750c	Rv3750c	Excisionase family DNA binding domain-containing protein	-0.428036	0.135679
RV3753c	RV3753c	Uncharacterized protein	-0.0490629	0.0536695
Rv3754	Rv3754	Prephenate dehydrogenase	-0.314643	-0.0834871
Rv3755c	Rv3755c	Uncharacterized protein	-0.36795	-0.436084
RV3759c	RV3759c	Osmoprotectant transporter substrate-binding protein	-0.357897	-0.178645
Rv3763	lpqH	Lipoprotein lpqH	0.173542	0.0355692
Rv3764c	Rv3764c	Two-component system, OmpR family, sensor kinase	1.14952	0.120292
RV3766	RV3766	Uncharacterized protein	-0.430856	0.208412
Rv3767c	Rv3767c	Uncharacterized protein	-0.352343	-0.371076
Rv3768	Rv3768	Uncharacterized protein	1.07889	0.226881
RV3772	pat	Putative phenylalanine aminotransferase (EC 2.6.1.-)	0.257903	-0.11258
Rv3773c	Rv3773c	Uncharacterized protein	-0.0301088	-0.11249
Rv3774	echA21	Enoyl-CoA hydratase	0.19553	0.0971689
RV3775	RV3775	Uncharacterized protein	-0.322865	-0.0861016
Rv3777	Rv3777	Oxidoreductase	-0.127003	0.0709689
Rv3778c	Rv3778c	Cysteine desulfurase	-0.140159	-0.0942083
Rv3780	Rv3780	Uncharacterized protein	0.0527885	0.217901
RV3784	RV3784	dTDP-glucose 4,6-dehydratase	0.07333	0.178786
Rv3786c	Rv3786c	Uncharacterized protein	-0.190943	-0.133202
Rv3788	Rv3788	Uncharacterized protein	-0.0784373	0.013793
Rv3790	Rv3790	Oxidoreductase	0.150485	-0.165515
Rv3791	Rv3791	Oxidoreductase	0.0806849	0.00597805
RV3793	RV3793	Arabinosyltransferase C	0.116755	-0.0770394
RV3794	RV3794	Arabinosyltransferase A	-0.194399	-0.103165
RV3797	RV3797	Acyl-CoA dehydrogenase fadE35	0.208016	0.304304
Rv3800c	pks13	Polyketide synthase 13	0.0259417	-0.0204101
RV3801c	RV3801c	Fatty acid CoA ligase FadD32	0.0885341	0.000701343
RV3802c	RV3802c	Uncharacterized protein	0.202365	0.155433
RV3803c	RV3803c	MPT51/MPB51 antigen	0.038619	-0.165645
RV3804c	RV3804c	Antigen 85-A	-0.0252581	-0.0945545
RV3805c	RV3805c	Arabinofuranosyltrasnferase	0.203497	0.710884
Rv3808c	glfT	UDP-galactofuranosyl transferase GlfT2	0.183767	-0.0114305
Rv3809c	glf	UDP-galactopyranose mutase	-0.0670994	0.267304
Rv3813c	Rv3813c	Cof-like hydrolase	-0.0639199	-0.110805
Rv3816c	Rv3816c	1-acylglycerol-3-phosphate O-acyltransferase	-0.0224471	-0.0283247
Rv3818	Rv3818	Uncharacterized protein	0.700997	0.670268
Rv3819	Rv3819	Uncharacterized protein	0.238027	0.0861596
Rv3820c	--	Acyltransferase papA2	0.103849	0.161862
Rv3825c	pks2	Phthioceranic/hydroxyphthioceranic acid synthase	0.0195817	-0.0987398
RV3834c	serS	Serine--tRNA ligase (EC 6.1.1.11) (Seryl-tRNA synthetase) (Seryl-tRNA(Ser/Sec) synthetase)	-0.328149	-0.246152
RV3835	RV3835	Uncharacterized protein	0.212521	0.178786
RV3836	RV3836	Uncharacterized protein	0.76066	1.10078
Rv3837c	Rv3837c	Phosphoglycerate mutase	-0.647218	-0.133202
Rv3841	bfrB	Bacterioferritin bfrB	0.222233	-0.0372917
Rv3842c	glpQ1	Glycerophosphoryl diester phosphodiesterase	-0.0479529	-0.0776305
RV3843c	RV3843c	Uncharacterized protein	-0.589222	-0.442009
Rv3846	--	Superoxide dismutase (EC 1.15.1.1)	0.351986	0.0851723
Rv3849	Rv3849	ESX-1 secretion-associated regulator EspR	0.066086	-0.0248937
Rv3850	Rv3850	Uncharacterized protein	0.0119058	-0.0753856
Rv3852	hns	Uncharacterized protein	0.0583269	0.000541451
Rv3853	menG	RraA family protein	0.107581	-0.0612518
Rv3858c	gltD	Glutamate synthase, NADH/NADPH, small subunit	0.0189403	0.299018
Rv3859c	gltB	Glutamate synthase (NADPH/NADH) large chain	-0.015971	-0.148022
RV3864	RV3864	Uncharacterized protein	0.10093	0.0985567
Rv3865	Rv3865	ESX-1 secretion-associated protein EspF	-0.110614	-0.152021
Rv3866	Rv3866	ESX-1 secretion-associated protein EspG1	0.00243007	-0.0116479
RV3867	RV3867	Uncharacterized protein	0.0243712	-0.0554781
Rv3868	Rv3868	ESX-1 secretion system protein EccA1	0.0619549	-0.00861149
Rv3869	Rv3869	ESX-1 secretion system protein eccB1	-0.171797	-0.20953
Rv3870	Rv3870	ESX-1 secretion system protein eccCa1	-0.162331	-0.0919815
Rv3871	Rv3871	ESX-1 secretion system protein EccCb1	-0.0374638	-0.174495
RV3872	RV3872	PE family protein	0.0369221	0.0416728
RV3873	RV3873	PPE family protein	0.066723	-0.0225948
RV3874	RV3874	10 kDa culture filtrate protein (ESAT-6-like protein esxB)	-0.0960741	-0.185633
Rv3874	esxB	10 kDa culture filtrate protein (ESAT-6-like protein esxB)	-0.0845029	-0.321141
RV3875	esat-6	6 kDa early secretory antigenic target (Early secretory antigenic target)	0.0848968	-0.38264
RV3876	RV3876	Uncharacterized protein	-0.102746	-0.00017457
Rv3879c	Rv3879c	Uncharacterized protein	0.0335628	-0.0302409
Rv3880c	Rv3880c	Uncharacterized protein	-0.102279	-0.16492
Rv3881c	Rv3881c	ESX-1 secretion-associated protein EspB	0.00223593	-0.0772105
Rv3883c	Rv3883c	Type VII secretion-associated serine protease mycosin	0.195353	-0.108095
RV3888c	RV3888c	Uncharacterized protein	-0.00766363	-0.0414475
Rv3891c	esxD	Esat-6 like protein esxD	-0.302854	-0.399201
RV3894c	RV3894c	Type VII secretion protein EccCa	0.0293228	0.00241203
RV3910	RV3910	Integral membrane protein MviN	-0.186526	0.0577596
Rv3913	trxB2	Thioredoxin reductase (EC 1.8.1.9)	-0.0201231	0.0483654
Rv3914	trxC	Thioredoxin	0.00476403	-0.0386187
Rv3916c	Rv3916c	Uncharacterized protein	-0.627314	0.161314
Rv3920c	Rv3920c	SpoIIIJ-associated protein	-0.0992503	-0.0960347
RV3921c	RV3921c	Membrane protein oxaA	-0.204018	-0.128675
TBFG_10655	TBFG_10655	methoxy mycolic acid synthase 4 mmaA4 [Mycobacterium tuberculosis F11]	0.047995	0.111765
TBFG_11354	TBFG_11354	hypothetical protein TBFG_11354 [Mycobacterium tuberculosis F11]	0.145782	-0.391451
		TB66=66 kda seroreactive protein/serum albumin homolog {N-terminal} [Mycobacterium tuberculosis, H37Rv, Peptide Partial, 20 aa]	0.191989	-0.248278
		glycosyl transferase [Mycobacterium tuberculosis CDC1551]	0.0906416	-0.192361
